# Supplementary material for: Structure‐conditioned amino‐acid couplings: How contact geometry affects pairwise sequence preferences
Source: Protein Sci. 2022 Feb 15;31(4):900–17. doi: 10.1002/pro.4280 (PMC8927866; doi:10.1002/pro.4280)
Supplement: Supplementary file 2 — Data S1. Supporting Information (cc‐a‐a.pdb). [file PRO-31--s002.pdb]

ATOM      1  N   ARG A   1      11.730   2.702  -4.051  1.00 30.00           N  
ATOM      2  CA  ARG A   1      10.366   3.220  -3.959  1.00 30.00           C  
ATOM      3  C   ARG A   1       9.360   2.058  -3.851  1.00 30.00           C  
ATOM      4  O   ARG A   1       8.431   2.109  -3.037  1.00 30.00           O  
ATOM      5  CB  ARG A   1      10.055   4.124  -5.165  1.00 30.00           C  
ATOM      6  N   ALA A   2       9.531   1.020  -4.657  1.00 30.00           N  
ATOM      7  CA  ALA A   2       8.665  -0.140  -4.541  1.00 30.00           C  
ATOM      8  C   ALA A   2       8.763  -0.723  -3.130  1.00 30.00           C  
ATOM      9  O   ALA A   2       7.737  -1.056  -2.532  1.00 30.00           O  
ATOM     10  CB  ALA A   2       9.005  -1.206  -5.609  1.00 30.00           C  
ATOM     11  N   ALA A   3       9.970  -0.868  -2.594  1.00 30.00           N  
ATOM     12  CA  ALA A   3      10.133  -1.448  -1.272  1.00 30.00           C  
ATOM     13  C   ALA A   3       9.456  -0.593  -0.214  1.00 30.00           C  
ATOM     14  O   ALA A   3       8.788  -1.094   0.707  1.00 30.00           O  
ATOM     15  CB  ALA A   3      11.557  -1.570  -1.011  1.00 30.00           C  
ATOM     16  N   PHE A   4       9.612   0.714  -0.316  1.00 30.00           N  
ATOM     17  CA  PHE A   4       9.016   1.615   0.671  1.00 30.00           C  
ATOM     18  C   PHE A   4       7.484   1.516   0.617  1.00 30.00           C  
ATOM     19  O   PHE A   4       6.794   1.438   1.646  1.00 30.00           O  
ATOM     20  CB  PHE A   4       9.469   3.036   0.391  1.00 30.00           C  
ATOM     21  N   LEU A   5       6.937   1.538  -0.599  1.00 30.00           N  
ATOM     22  CA  LEU A   5       5.497   1.450  -0.786  1.00 30.00           C  
ATOM     23  C   LEU A   5       4.937   0.109  -0.356  1.00 30.00           C  
ATOM     24  O   LEU A   5       3.828   0.050   0.219  1.00 30.00           O  
ATOM     25  CB  LEU A   5       5.118   1.741  -2.239  1.00 30.00           C  
ATOM     26  N   GLU A   6       5.657  -0.976  -0.607  1.00 30.00           N  
ATOM     27  CA  GLU A   6       5.201  -2.282  -0.158  1.00 30.00           C  
ATOM     28  C   GLU A   6       5.154  -2.343   1.364  1.00 30.00           C  
ATOM     29  O   GLU A   6       4.205  -2.912   1.935  1.00 30.00           O  
ATOM     30  CB  GLU A   6       6.108  -3.380  -0.689  1.00 30.00           C  
ATOM     31  N   LYS A   7       6.151  -1.786   2.034  1.00 30.00           N  
ATOM     32  CA  LYS A   7       6.142  -1.773   3.480  1.00 30.00           C  
ATOM     33  C   LYS A   7       4.968  -0.923   3.998  1.00 30.00           C  
ATOM     34  O   LYS A   7       4.250  -1.344   4.896  1.00 30.00           O  
ATOM     35  CB  LYS A   7       7.475  -1.277   4.049  1.00 30.00           C  
ATOM     36  N   GLU A   8       4.751   0.250   3.407  1.00 30.00           N  
ATOM     37  CA  GLU A   8       3.636   1.082   3.819  1.00 30.00           C  
ATOM     38  C   GLU A   8       2.308   0.375   3.610  1.00 30.00           C  
ATOM     39  O   GLU A   8       1.422   0.476   4.427  1.00 30.00           O  
ATOM     40  CB  GLU A   8       3.660   2.390   3.040  1.00 30.00           C  
ATOM     41  N   ASN A   9       2.190  -0.331   2.502  1.00 30.00           N  
ATOM     42  CA  ASN A   9       0.983  -1.084   2.177  1.00 30.00           C  
ATOM     43  C   ASN A   9       0.676  -2.117   3.261  1.00 30.00           C  
ATOM     44  O   ASN A   9      -0.459  -2.280   3.714  1.00 30.00           O  
ATOM     45  CB  ASN A   9       1.210  -1.753   0.801  1.00 30.00           C  
ATOM     46  N   THR A  10       1.705  -2.859   3.634  1.00 30.00           N  
ATOM     47  CA  THR A  10       1.593  -3.872   4.662  1.00 30.00           C  
ATOM     48  C   THR A  10       1.216  -3.235   6.007  1.00 30.00           C  
ATOM     49  O   THR A  10       0.330  -3.719   6.698  1.00 30.00           O  
ATOM     50  CB  THR A  10       2.915  -4.620   4.717  1.00 30.00           C  
ATOM     51  N   ALA A  11       1.861  -2.119   6.331  1.00 30.00           N  
ATOM     52  CA  ALA A  11       1.544  -1.376   7.551  1.00 30.00           C  
ATOM     53  C   ALA A  11       0.074  -0.968   7.562  1.00 30.00           C  
ATOM     54  O   ALA A  11      -0.630  -1.114   8.576  1.00 30.00           O  
ATOM     55  CB  ALA A  11       2.477  -0.161   7.650  1.00 30.00           C  
ATOM     56  N   LEU A  12      -0.421  -0.474   6.418  1.00 30.00           N  
ATOM     57  CA  LEU A  12      -1.819  -0.048   6.330  1.00 30.00           C  
ATOM     58  C   LEU A  12      -2.793  -1.218   6.417  1.00 30.00           C  
ATOM     59  O   LEU A  12      -3.854  -1.094   7.039  1.00 30.00           O  
ATOM     60  CB  LEU A  12      -2.057   0.761   5.058  1.00 30.00           C  
ATOM     61  N   ARG A  13      -2.469  -2.355   5.788  1.00 30.00           N  
ATOM     62  CA  ARG A  13      -3.289  -3.548   5.937  1.00 30.00           C  
ATOM     63  C   ARG A  13      -3.382  -3.969   7.399  1.00 30.00           C  
ATOM     64  O   ARG A  13      -4.449  -4.347   7.886  1.00 30.00           O  
ATOM     65  CB  ARG A  13      -2.756  -4.701   5.102  1.00 30.00           C  
ATOM     66  N   THR A  14      -2.268  -3.918   8.105  1.00 30.00           N  
ATOM     67  CA  THR A  14      -2.236  -4.214   9.534  1.00 30.00           C  
ATOM     68  C   THR A  14      -3.132  -3.257  10.310  1.00 30.00           C  
ATOM     69  O   THR A  14      -3.940  -3.675  11.154  1.00 30.00           O  
ATOM     70  CB  THR A  14      -0.795  -4.149  10.044  1.00 30.00           C  
ATOM     71  N   GLU A  15      -2.992  -1.970  10.042  1.00 30.00           N  
ATOM     72  CA  GLU A  15      -3.778  -0.983  10.771  1.00 30.00           C  
ATOM     73  C   GLU A  15      -5.274  -1.143  10.512  1.00 30.00           C  
ATOM     74  O   GLU A  15      -6.090  -1.027  11.414  1.00 30.00           O  
ATOM     75  CB  GLU A  15      -3.344   0.413  10.383  1.00 30.00           C  
ATOM     76  N   LEU A  16      -5.596  -1.429   9.285  1.00 30.00           N  
ATOM     77  CA  LEU A  16      -6.986  -1.571   8.926  1.00 30.00           C  
ATOM     78  C   LEU A  16      -7.616  -2.813   9.511  1.00 30.00           C  
ATOM     79  O   LEU A  16      -8.771  -2.772   9.921  1.00 30.00           O  
ATOM     80  CB  LEU A  16      -7.131  -1.510   7.416  1.00 30.00           C  
ATOM     81  N   ALA A  17      -6.893  -3.894   9.579  1.00 30.00           N  
ATOM     82  CA  ALA A  17      -7.350  -5.096  10.266  1.00 30.00           C  
ATOM     83  C   ALA A  17      -7.713  -4.769  11.714  1.00 30.00           C  
ATOM     84  O   ALA A  17      -8.785  -5.133  12.185  1.00 30.00           O  
ATOM     85  CB  ALA A  17      -6.286  -6.176  10.199  1.00 30.00           C  
ATOM     86  N   GLU A  18      -6.833  -4.112  12.412  1.00 30.00           N  
ATOM     87  CA  GLU A  18      -7.067  -3.798  13.809  1.00 30.00           C  
ATOM     88  C   GLU A  18      -8.225  -2.818  13.991  1.00 30.00           C  
ATOM     89  O   GLU A  18      -8.996  -2.934  14.936  1.00 30.00           O  
ATOM     90  CB  GLU A  18      -5.785  -3.288  14.474  1.00 30.00           C  
ATOM     91  N   LEU A  19      -8.361  -1.886  13.072  1.00 30.00           N  
ATOM     92  CA  LEU A  19      -9.478  -0.944  13.152  1.00 30.00           C  
ATOM     93  C   LEU A  19     -10.802  -1.628  12.876  1.00 30.00           C  
ATOM     94  O   LEU A  19     -11.803  -1.302  13.510  1.00 30.00           O  
ATOM     95  CB  LEU A  19      -9.260   0.222  12.190  1.00 30.00           C  
ATOM     96  N   GLU A  20     -10.823  -2.588  11.960  1.00 30.00           N  
ATOM     97  CA  GLU A  20     -12.049  -3.328  11.686  1.00 30.00           C  
ATOM     98  C   GLU A  20     -12.443  -4.166  12.888  1.00 30.00           C  
ATOM     99  O   GLU A  20     -13.630  -4.287  13.210  1.00 30.00           O  
ATOM    100  CB  GLU A  20     -11.893  -4.235  10.459  1.00 30.00           C  
ATOM    101  N   LYS A  21     -11.462  -4.762  13.565  1.00 30.00           N  
ATOM    102  CA  LYS A  21     -11.730  -5.538  14.767  1.00 30.00           C  
ATOM    103  C   LYS A  21     -12.313  -4.645  15.846  1.00 30.00           C  
ATOM    104  O   LYS A  21     -13.240  -5.045  16.553  1.00 30.00           O  
ATOM    105  CB  LYS A  21     -10.444  -6.181  15.259  1.00 30.00           C  
ATOM    106  N   GLU A  22     -11.765  -3.452  15.981  1.00 30.00           N  
ATOM    107  CA  GLU A  22     -12.252  -2.499  16.967  1.00 30.00           C  
ATOM    108  C   GLU A  22     -13.685  -2.077  16.657  1.00 30.00           C  
ATOM    109  O   GLU A  22     -14.511  -1.947  17.562  1.00 30.00           O  
ATOM    110  CB  GLU A  22     -11.352  -1.269  17.003  1.00 30.00           C  
ATOM    111  N   VAL A  23     -13.967  -1.866  15.395  1.00 30.00           N  
ATOM    112  CA  VAL A  23     -15.307  -1.473  14.981  1.00 30.00           C  
ATOM    113  C   VAL A  23     -16.320  -2.564  15.323  1.00 30.00           C  
ATOM    114  O   VAL A  23     -17.425  -2.277  15.780  1.00 30.00           O  
ATOM    115  CB  VAL A  23     -15.358  -1.151  13.476  1.00 30.00           C  
ATOM    116  N   GLY A  24     -15.933  -3.815  15.113  1.00 30.00           N  
ATOM    117  CA  GLY A  24     -16.819  -4.933  15.413  1.00 30.00           C  
ATOM    118  C   GLY A  24     -17.060  -5.064  16.913  1.00 30.00           C  
ATOM    119  O   GLY A  24     -18.167  -5.385  17.343  1.00 30.00           O  
ATOM    120  CB  GLY A  24     -16.236  -6.238  14.871  1.00 30.00           C  
ATOM    121  N   ARG A  25     -16.009  -4.815  17.706  1.00 30.00           N  
ATOM    122  CA  ARG A  25     -16.120  -4.861  19.164  1.00 30.00           C  
ATOM    123  C   ARG A  25     -17.085  -3.778  19.661  1.00 30.00           C  
ATOM    124  O   ARG A  25     -17.941  -4.025  20.517  1.00 30.00           O  
ATOM    125  CB  ARG A  25     -14.740  -4.663  19.793  1.00 30.00           C  
ATOM    126  N   CYS A  26     -16.943  -2.578  19.105  1.00 30.00           N  
ATOM    127  CA  CYS A  26     -17.775  -1.443  19.484  1.00 30.00           C  
ATOM    128  C   CYS A  26     -19.221  -1.644  19.054  1.00 30.00           C  
ATOM    129  O   CYS A  26     -20.144  -1.316  19.792  1.00 30.00           O  
ATOM    130  CB  CYS A  26     -17.213  -0.151  18.886  1.00 30.00           C  
ATOM    131  N   GLU A  27     -19.425  -2.192  17.858  1.00 30.00           N  
ATOM    132  CA  GLU A  27     -20.770  -2.478  17.382  1.00 30.00           C  
ATOM    133  C   GLU A  27     -21.429  -3.530  18.251  1.00 30.00           C  
ATOM    134  O   GLU A  27     -22.627  -3.432  18.546  1.00 30.00           O  
ATOM    135  CB  GLU A  27     -20.751  -2.933  15.930  1.00 30.00           C  
ATOM    136  N   ASN A  28     -20.667  -4.516  18.731  1.00 30.00           N  
ATOM    137  CA  ASN A  28     -21.222  -5.519  19.642  1.00 30.00           C  
ATOM    138  C   ASN A  28     -21.607  -4.874  20.989  1.00 30.00           C  
ATOM    139  O   ASN A  28     -22.648  -5.187  21.574  1.00 30.00           O  
ATOM    140  CB  ASN A  28     -20.203  -6.639  19.900  1.00 30.00           C  
ATOM    141  N   ILE A  29     -20.749  -4.006  21.494  1.00 30.00           N  
ATOM    142  CA  ILE A  29     -21.054  -3.299  22.734  1.00 30.00           C  
ATOM    143  C   ILE A  29     -22.308  -2.450  22.586  1.00 30.00           C  
ATOM    144  O   ILE A  29     -23.155  -2.399  23.522  1.00 30.00           O  
ATOM    145  CB  ILE A  29     -19.885  -2.416  23.145  1.00 30.00           C  
ATOM    146  N   VAL A  30     -22.445  -1.785  21.458  1.00 30.00           N  
ATOM    147  CA  VAL A  30     -23.627  -0.959  21.219  1.00 30.00           C  
ATOM    148  C   VAL A  30     -24.908  -1.819  21.235  1.00 30.00           C  
ATOM    149  O   VAL A  30     -25.936  -1.469  21.866  1.00 30.00           O  
ATOM    150  CB  VAL A  30     -23.516  -0.226  19.878  1.00 30.00           C  
ATOM    151  N   SER A  31     -24.847  -2.964  20.548  1.00 30.00           N  
ATOM    152  CA  SER A  31     -25.968  -3.879  20.488  1.00 30.00           C  
ATOM    153  C   SER A  31     -26.292  -4.358  21.877  1.00 30.00           C  
ATOM    154  O   SER A  31     -27.466  -4.435  22.261  1.00 30.00           O  
ATOM    155  CB  SER A  31     -25.631  -5.026  19.654  1.00 30.00           C  
ATOM    156  N   LYS A  32     -25.257  -4.678  22.666  1.00 30.00           N  
ATOM    157  CA  LYS A  32     -25.527  -5.102  24.048  1.00 30.00           C  
ATOM    158  C   LYS A  32     -26.213  -4.017  24.909  1.00 30.00           C  
ATOM    159  O   LYS A  32     -27.130  -4.288  25.669  1.00 30.00           O  
ATOM    160  CB  LYS A  32     -24.262  -5.594  24.740  1.00 30.00           C  
ATOM    161  N   TYR A  33     -25.744  -2.782  24.750  1.00 30.00           N  
ATOM    162  CA  TYR A  33     -26.317  -1.657  25.483  1.00 30.00           C  
ATOM    163  C   TYR A  33     -27.714  -1.355  24.996  1.00 30.00           C  
ATOM    164  O   TYR A  33     -28.603  -0.919  25.773  1.00 30.00           O  
ATOM    165  CB  TYR A  33     -25.413  -0.419  25.375  1.00 30.00           C  
ATOM    166  N   GLU A  34     -27.945  -1.546  23.710  1.00 30.00           N  
ATOM    167  CA  GLU A  34     -29.279  -1.315  23.198  1.00 30.00           C  
ATOM    168  C   GLU A  34     -30.251  -2.337  23.787  1.00 30.00           C  
ATOM    169  O   GLU A  34     -31.410  -2.003  24.034  1.00 30.00           O  
ATOM    170  CB  GLU A  34     -29.333  -1.352  21.636  1.00 30.00           C  
ATOM    171  N   THR A  35     -29.814  -3.557  24.019  1.00 30.00           N  
ATOM    172  CA  THR A  35     -30.704  -4.564  24.590  1.00 30.00           C  
ATOM    173  C   THR A  35     -30.958  -4.288  26.086  1.00 30.00           C  
ATOM    174  O   THR A  35     -32.065  -4.492  26.595  1.00 30.00           O  
ATOM    175  CB  THR A  35     -30.136  -5.981  24.424  1.00 30.00           C  
ATOM    176  N   ARG A  36     -29.933  -3.826  26.784  1.00 30.00           N  
ATOM    177  CA  ARG A  36     -30.102  -3.475  28.190  1.00 30.00           C  
ATOM    178  C   ARG A  36     -31.108  -2.333  28.248  1.00 30.00           C  
ATOM    179  O   ARG A  36     -32.000  -2.322  29.111  1.00 30.00           O  
ATOM    180  CB  ARG A  36     -28.735  -3.075  28.776  1.00 30.00           C  
ATOM    181  N   TYR A  37     -30.975  -1.345  27.370  1.00 30.00           N  
ATOM    182  CA  TYR A  37     -31.941  -0.243  27.320  1.00 30.00           C  
ATOM    183  C   TYR A  37     -33.403  -0.696  27.061  1.00 30.00           C  
ATOM    184  O   TYR A  37     -34.324  -0.197  27.706  1.00 30.00           O  
ATOM    185  CB  TYR A  37     -31.535   0.814  26.268  1.00 30.00           C  
ATOM    186  N   GLY A  38     -33.605  -1.613  26.140  1.00 30.00           N  
ATOM    187  CA  GLY A  38     -34.948  -2.082  25.836  1.00 30.00           C  
ATOM    188  C   GLY A  38     -35.573  -2.722  27.086  1.00 30.00           C  
ATOM    189  O   GLY A  38     -36.753  -2.481  27.371  1.00 30.00           O  
ATOM    190  CB  GLY A  38     -34.890  -3.071  24.686  1.00 30.00           C  
TER     191      GLY A  38                                                       
ATOM    191  N   ARG B   1       4.742  -1.027 -11.104  1.00 30.00           N  
ATOM    192  CA  ARG B   1       4.504  -1.459  -9.737  1.00 30.00           C  
ATOM    193  C   ARG B   1       4.415  -0.248  -8.808  1.00 30.00           C  
ATOM    194  O   ARG B   1       3.585  -0.223  -7.889  1.00 30.00           O  
ATOM    195  CB  ARG B   1       5.596  -2.432  -9.291  1.00 30.00           C  
ATOM    196  N   ALA B   2       5.259   0.756  -9.000  1.00 30.00           N  
ATOM    197  CA  ALA B   2       5.124   1.975  -8.213  1.00 30.00           C  
ATOM    198  C   ALA B   2       3.706   2.536  -8.373  1.00 30.00           C  
ATOM    199  O   ALA B   2       3.058   2.880  -7.388  1.00 30.00           O  
ATOM    200  CB  ALA B   2       6.172   3.047  -8.612  1.00 30.00           C  
ATOM    201  N   ALA B   3       3.216   2.652  -9.608  1.00 30.00           N  
ATOM    202  CA  ALA B   3       1.872   3.178  -9.834  1.00 30.00           C  
ATOM    203  C   ALA B   3       0.808   2.349  -9.147  1.00 30.00           C  
ATOM    204  O   ALA B   3      -0.131   2.874  -8.535  1.00 30.00           O  
ATOM    205  CB  ALA B   3       1.685   3.230 -11.282  1.00 30.00           C  
ATOM    206  N   PHE B   4       0.944   1.042  -9.239  1.00 30.00           N  
ATOM    207  CA  PHE B   4      -0.040   0.149  -8.618  1.00 30.00           C  
ATOM    208  C   PHE B   4      -0.052   0.281  -7.100  1.00 30.00           C  
ATOM    209  O   PHE B   4      -1.125   0.232  -6.465  1.00 30.00           O  
ATOM    210  CB  PHE B   4       0.233  -1.293  -9.046  1.00 30.00           C  
ATOM    211  N   LEU B   5       1.127   0.435  -6.515  1.00 30.00           N  
ATOM    212  CA  LEU B   5       1.220   0.570  -5.062  1.00 30.00           C  
ATOM    213  C   LEU B   5       0.750   1.932  -4.571  1.00 30.00           C  
ATOM    214  O   LEU B   5       0.136   2.024  -3.493  1.00 30.00           O  
ATOM    215  CB  LEU B   5       2.642   0.278  -4.576  1.00 30.00           C  
ATOM    216  N   GLU B   6       1.016   2.982  -5.343  1.00 30.00           N  
ATOM    217  CA  GLU B   6       0.476   4.291  -5.002  1.00 30.00           C  
ATOM    218  C   GLU B   6      -1.050   4.262  -4.976  1.00 30.00           C  
ATOM    219  O   GLU B   6      -1.683   4.825  -4.085  1.00 30.00           O  
ATOM    220  CB  GLU B   6       0.956   5.357  -5.970  1.00 30.00           C  
ATOM    221  N   LYS B   7      -1.640   3.592  -5.953  1.00 30.00           N  
ATOM    222  CA  LYS B   7      -3.087   3.395  -6.021  1.00 30.00           C  
ATOM    223  C   LYS B   7      -3.593   2.635  -4.797  1.00 30.00           C  
ATOM    224  O   LYS B   7      -4.543   3.060  -4.114  1.00 30.00           O  
ATOM    225  CB  LYS B   7      -3.439   2.659  -7.318  1.00 30.00           C  
ATOM    226  N   GLU B   8      -2.962   1.507  -4.506  1.00 30.00           N  
ATOM    227  CA  GLU B   8      -3.415   0.685  -3.391  1.00 30.00           C  
ATOM    228  C   GLU B   8      -3.297   1.417  -2.060  1.00 30.00           C  
ATOM    229  O   GLU B   8      -4.164   1.326  -1.206  1.00 30.00           O  
ATOM    230  CB  GLU B   8      -2.613  -0.595  -3.325  1.00 30.00           C  
ATOM    231  N   ASN B   9      -2.206   2.157  -1.910  1.00 30.00           N  
ATOM    232  CA  ASN B   9      -1.979   2.869  -0.676  1.00 30.00           C  
ATOM    233  C   ASN B   9      -2.938   4.020  -0.481  1.00 30.00           C  
ATOM    234  O   ASN B   9      -3.378   4.260   0.638  1.00 30.00           O  
ATOM    235  CB  ASN B   9      -0.529   3.312  -0.602  1.00 30.00           C  
ATOM    236  N   THR B  10      -3.291   4.692  -1.540  1.00 30.00           N  
ATOM    237  CA  THR B  10      -4.328   5.715  -1.485  1.00 30.00           C  
ATOM    238  C   THR B  10      -5.628   5.119  -0.948  1.00 30.00           C  
ATOM    239  O   THR B  10      -6.248   5.676  -0.047  1.00 30.00           O  
ATOM    240  CB  THR B  10      -4.528   6.315  -2.855  1.00 30.00           C  
ATOM    241  N   ALA B  11      -6.043   3.985  -1.490  1.00 30.00           N  
ATOM    242  CA  ALA B  11      -7.296   3.374  -1.078  1.00 30.00           C  
ATOM    243  C   ALA B  11      -7.240   2.876   0.368  1.00 30.00           C  
ATOM    244  O   ALA B  11      -8.210   2.997   1.112  1.00 30.00           O  
ATOM    245  CB  ALA B  11      -7.689   2.263  -2.045  1.00 30.00           C  
ATOM    246  N   LEU B  12      -6.107   2.319   0.785  1.00 30.00           N  
ATOM    247  CA  LEU B  12      -5.956   1.888   2.174  1.00 30.00           C  
ATOM    248  C   LEU B  12      -5.954   3.061   3.132  1.00 30.00           C  
ATOM    249  O   LEU B  12      -6.547   2.969   4.217  1.00 30.00           O  
ATOM    250  CB  LEU B  12      -4.686   1.058   2.345  1.00 30.00           C  
ATOM    251  N   ARG B  13      -5.309   4.159   2.772  1.00 30.00           N  
ATOM    252  CA  ARG B  13      -5.325   5.343   3.619  1.00 30.00           C  
ATOM    253  C   ARG B  13      -6.739   5.877   3.770  1.00 30.00           C  
ATOM    254  O   ARG B  13      -7.138   6.289   4.873  1.00 30.00           O  
ATOM    255  CB  ARG B  13      -4.424   6.438   3.050  1.00 30.00           C  
ATOM    256  N   THR B  14      -7.499   5.904   2.694  1.00 30.00           N  
ATOM    257  CA  THR B  14      -8.869   6.369   2.782  1.00 30.00           C  
ATOM    258  C   THR B  14      -9.691   5.449   3.687  1.00 30.00           C  
ATOM    259  O   THR B  14     -10.447   5.925   4.529  1.00 30.00           O  
ATOM    260  CB  THR B  14      -9.497   6.465   1.395  1.00 30.00           C  
ATOM    261  N   ARG B  15      -9.541   4.152   3.522  1.00 30.00           N  
ATOM    262  CA  ARG B  15     -10.265   3.219   4.365  1.00 30.00           C  
ATOM    263  C   ARG B  15      -9.895   3.390   5.830  1.00 30.00           C  
ATOM    264  O   ARG B  15     -10.746   3.322   6.692  1.00 30.00           O  
ATOM    265  CB  ARG B  15      -9.976   1.793   3.915  1.00 30.00           C  
ATOM    266  N   LEU B  16      -8.640   3.611   6.073  1.00 30.00           N  
ATOM    267  CA  LEU B  16      -8.139   3.811   7.429  1.00 30.00           C  
ATOM    268  C   LEU B  16      -8.815   5.014   8.088  1.00 30.00           C  
ATOM    269  O   LEU B  16      -9.243   4.979   9.243  1.00 30.00           O  
ATOM    270  CB  LEU B  16      -6.607   4.000   7.335  1.00 30.00           C  
ATOM    271  N   ALA B  17      -8.851   6.100   7.348  1.00 30.00           N  
ATOM    272  CA  ALA B  17      -9.448   7.328   7.829  1.00 30.00           C  
ATOM    273  C   ALA B  17     -10.955   7.131   8.065  1.00 30.00           C  
ATOM    274  O   ALA B  17     -11.475   7.531   9.097  1.00 30.00           O  
ATOM    275  CB  ALA B  17      -9.154   8.431   6.810  1.00 30.00           C  
ATOM    276  N   GLU B  18     -11.610   6.498   7.122  1.00 30.00           N  
ATOM    277  CA  GLU B  18     -13.028   6.178   7.258  1.00 30.00           C  
ATOM    278  C   GLU B  18     -13.264   5.367   8.530  1.00 30.00           C  
ATOM    279  O   GLU B  18     -14.185   5.646   9.312  1.00 30.00           O  
ATOM    280  CB  GLU B  18     -13.490   5.415   6.010  1.00 30.00           C  
ATOM    281  N   LEU B  19     -12.408   4.389   8.744  1.00 30.00           N  
ATOM    282  CA  LEU B  19     -12.549   3.530   9.920  1.00 30.00           C  
ATOM    283  C   LEU B  19     -12.327   4.298  11.216  1.00 30.00           C  
ATOM    284  O   LEU B  19     -13.021   4.065  12.204  1.00 30.00           O  
ATOM    285  CB  LEU B  19     -11.594   2.346   9.840  1.00 30.00           C  
ATOM    286  N   ARG B  20     -11.360   5.210  11.228  1.00 30.00           N  
ATOM    287  CA  ARG B  20     -11.119   6.018  12.412  1.00 30.00           C  
ATOM    288  C   ARG B  20     -12.323   6.894  12.725  1.00 30.00           C  
ATOM    289  O   ARG B  20     -12.678   7.081  13.890  1.00 30.00           O  
ATOM    290  CB  ARG B  20      -9.873   6.883  12.245  1.00 30.00           C  
ATOM    291  N   LYS B  21     -12.961   7.459  11.700  1.00 30.00           N  
ATOM    292  CA  LYS B  21     -14.164   8.258  11.897  1.00 30.00           C  
ATOM    293  C   LYS B  21     -15.291   7.400  12.450  1.00 30.00           C  
ATOM    294  O   LYS B  21     -16.062   7.848  13.302  1.00 30.00           O  
ATOM    295  CB  LYS B  21     -14.593   8.912  10.589  1.00 30.00           C  
ATOM    296  N   ARG B  22     -15.392   6.184  11.968  1.00 30.00           N  
ATOM    297  CA  ARG B  22     -16.430   5.262  12.406  1.00 30.00           C  
ATOM    298  C   ARG B  22     -16.200   4.836  13.859  1.00 30.00           C  
ATOM    299  O   ARG B  22     -17.145   4.728  14.641  1.00 30.00           O  
ATOM    300  CB  ARG B  22     -16.458   4.045  11.484  1.00 30.00           C  
ATOM    301  N   VAL B  23     -14.952   4.626  14.203  1.00 30.00           N  
ATOM    302  CA  VAL B  23     -14.593   4.272  15.567  1.00 30.00           C  
ATOM    303  C   VAL B  23     -14.981   5.410  16.498  1.00 30.00           C  
ATOM    304  O   VAL B  23     -15.514   5.179  17.579  1.00 30.00           O  
ATOM    305  CB  VAL B  23     -13.086   3.977  15.694  1.00 30.00           C  
ATOM    306  N   GLY B  24     -14.737   6.637  16.061  1.00 30.00           N  
ATOM    307  CA  GLY B  24     -15.084   7.797  16.875  1.00 30.00           C  
ATOM    308  C   GLY B  24     -16.595   7.880  17.073  1.00 30.00           C  
ATOM    309  O   GLY B  24     -17.068   8.161  18.174  1.00 30.00           O  
ATOM    310  CB  GLY B  24     -14.569   9.077  16.222  1.00 30.00           C  
ATOM    311  N   ARG B  25     -17.352   7.633  15.999  1.00 30.00           N  
ATOM    312  CA  ARG B  25     -18.813   7.660  16.052  1.00 30.00           C  
ATOM    313  C   ARG B  25     -19.341   6.608  17.018  1.00 30.00           C  
ATOM    314  O   ARG B  25     -20.271   6.862  17.794  1.00 30.00           O  
ATOM    315  CB  ARG B  25     -19.395   7.412  14.658  1.00 30.00           C  
ATOM    316  N   CYS B  26     -18.750   5.419  16.961  1.00 30.00           N  
ATOM    317  CA  CYS B  26     -19.199   4.327  17.809  1.00 30.00           C  
ATOM    318  C   CYS B  26     -18.814   4.551  19.260  1.00 30.00           C  
ATOM    319  O   CYS B  26     -19.592   4.250  20.166  1.00 30.00           O  
ATOM    320  CB  CYS B  26     -18.631   3.000  17.311  1.00 30.00           C  
ATOM    321  N   ARG B  27     -17.616   5.092  19.492  1.00 30.00           N  
ATOM    322  CA  ARG B  27     -17.217   5.416  20.865  1.00 30.00           C  
ATOM    323  C   ARG B  27     -18.207   6.388  21.487  1.00 30.00           C  
ATOM    324  O   ARG B  27     -18.566   6.258  22.661  1.00 30.00           O  
ATOM    325  CB  ARG B  27     -15.816   6.019  20.931  1.00 30.00           C  
ATOM    326  N   ASN B  28     -18.596   7.405  20.729  1.00 30.00           N  
ATOM    327  CA  ASN B  28     -19.559   8.384  21.222  1.00 30.00           C  
ATOM    328  C   ASN B  28     -20.914   7.727  21.527  1.00 30.00           C  
ATOM    329  O   ASN B  28     -21.583   8.078  22.494  1.00 30.00           O  
ATOM    330  CB  ASN B  28     -19.725   9.505  20.185  1.00 30.00           C  
ATOM    331  N   ILE B  29     -21.320   6.776  20.698  1.00 30.00           N  
ATOM    332  CA  ILE B  29     -22.603   6.118  20.883  1.00 30.00           C  
ATOM    333  C   ILE B  29     -22.558   5.251  22.152  1.00 30.00           C  
ATOM    334  O   ILE B  29     -23.501   5.228  22.955  1.00 30.00           O  
ATOM    335  CB  ILE B  29     -22.972   5.295  19.651  1.00 30.00           C  
ATOM    336  N   VAL B  30     -21.442   4.581  22.346  1.00 30.00           N  
ATOM    337  CA  VAL B  30     -21.256   3.797  23.559  1.00 30.00           C  
ATOM    338  C   VAL B  30     -21.297   4.705  24.843  1.00 30.00           C  
ATOM    339  O   VAL B  30     -21.947   4.349  25.823  1.00 30.00           O  
ATOM    340  CB  VAL B  30     -19.921   3.010  23.549  1.00 30.00           C  
ATOM    341  N   SER B  31     -20.601   5.856  24.826  1.00 30.00           N  
ATOM    342  CA  SER B  31     -20.645   6.802  25.938  1.00 30.00           C  
ATOM    343  C   SER B  31     -22.081   7.272  26.164  1.00 30.00           C  
ATOM    344  O   SER B  31     -22.548   7.323  27.325  1.00 30.00           O  
ATOM    345  CB  SER B  31     -19.788   7.956  25.630  1.00 30.00           C  
ATOM    346  N   LYS B  32     -22.781   7.619  25.084  1.00 30.00           N  
ATOM    347  CA  LYS B  32     -24.136   8.146  25.210  1.00 30.00           C  
ATOM    348  C   LYS B  32     -25.052   7.063  25.770  1.00 30.00           C  
ATOM    349  O   LYS B  32     -25.895   7.316  26.678  1.00 30.00           O  
ATOM    350  CB  LYS B  32     -24.678   8.625  23.876  1.00 30.00           C  
ATOM    351  N   TYR B  33     -24.934   5.855  25.235  1.00 30.00           N  
ATOM    352  CA  TYR B  33     -25.764   4.784  25.772  1.00 30.00           C  
ATOM    353  C   TYR B  33     -25.428   4.446  27.217  1.00 30.00           C  
ATOM    354  O   TYR B  33     -26.308   4.061  28.020  1.00 30.00           O  
ATOM    355  CB  TYR B  33     -25.675   3.531  24.882  1.00 30.00           C  
ATOM    356  N   GLU B  34     -24.181   4.601  27.603  1.00 30.00           N  
ATOM    357  CA  GLU B  34     -23.892   4.264  28.971  1.00 30.00           C  
ATOM    358  C   GLU B  34     -24.484   5.359  29.868  1.00 30.00           C  
ATOM    359  O   GLU B  34     -24.861   5.125  31.020  1.00 30.00           O  
ATOM    360  CB  GLU B  34     -22.395   4.148  29.206  1.00 30.00           C  
ATOM    361  N   THR B  35     -24.526   6.575  29.371  1.00 30.00           N  
ATOM    362  CA  THR B  35     -25.154   7.643  30.139  1.00 30.00           C  
ATOM    363  C   THR B  35     -26.656   7.409  30.258  1.00 30.00           C  
ATOM    364  O   THR B  35     -27.233   7.641  31.336  1.00 30.00           O  
ATOM    365  CB  THR B  35     -24.883   8.991  29.512  1.00 30.00           C  
ATOM    366  N   ARG B  36     -27.276   7.016  29.148  1.00 30.00           N  
ATOM    367  CA  ARG B  36     -28.693   6.621  29.133  1.00 30.00           C  
ATOM    368  C   ARG B  36     -28.990   5.500  30.151  1.00 30.00           C  
ATOM    369  O   ARG B  36     -29.960   5.592  30.941  1.00 30.00           O  
ATOM    370  CB  ARG B  36     -29.126   6.183  27.736  1.00 30.00           C  
ATOM    371  N   TYR B  37     -28.157   4.467  30.163  1.00 30.00           N  
ATOM    372  CA  TYR B  37     -28.335   3.369  31.105  1.00 30.00           C  
ATOM    373  C   TYR B  37     -28.331   3.897  32.546  1.00 30.00           C  
ATOM    374  O   TYR B  37     -29.172   3.506  33.357  1.00 30.00           O  
ATOM    375  CB  TYR B  37     -27.251   2.288  30.951  1.00 30.00           C  
ATOM    376  N   GLY B  38     -27.386   4.786  32.858  1.00 30.00           N  
ATOM    377  CA  GLY B  38     -27.261   5.356  34.192  1.00 30.00           C  
ATOM    378  C   GLY B  38     -28.547   6.070  34.568  1.00 30.00           C  
ATOM    379  O   GLY B  38     -29.005   5.923  35.716  1.00 30.00           O  
ATOM    380  CB  GLY B  38     -26.103   6.359  34.228  1.00 30.00           C  
TER     381      GLY B  38                                                       
END
