# Supplementary material for: Structure‐conditioned amino‐acid couplings: How contact geometry affects pairwise sequence preferences
Source: Protein Sci. 2022 Feb 15;31(4):900–17. doi: 10.1002/pro.4280 (PMC8927866; doi:10.1002/pro.4280)
Supplement: Supplementary file 3 — Data S2. Supporting Information (cc‐g‐e.pdb). [file PRO-31--s001.pdb]

ATOM      1  N   LYS A   1       3.467  47.193   6.034  1.00 30.00           N  
ATOM      2  CA  LYS A   1       4.040  46.104   5.254  1.00 30.00           C  
ATOM      3  C   LYS A   1       5.106  45.385   6.065  1.00 30.00           C  
ATOM      4  O   LYS A   1       5.116  44.155   6.073  1.00 30.00           O  
ATOM      5  CB  LYS A   1       4.638  46.637   3.947  1.00 30.00           C  
ATOM      6  N   VAL A   2       5.956  46.173   6.733  1.00 30.00           N  
ATOM      7  CA  VAL A   2       7.010  45.531   7.520  1.00 30.00           C  
ATOM      8  C   VAL A   2       6.427  44.656   8.606  1.00 30.00           C  
ATOM      9  O   VAL A   2       6.929  43.568   8.896  1.00 30.00           O  
ATOM     10  CB  VAL A   2       7.884  46.627   8.108  1.00 30.00           C  
ATOM     11  N   PHE A   3       5.381  45.147   9.274  1.00 30.00           N  
ATOM     12  CA  PHE A   3       4.780  44.326  10.340  1.00 30.00           C  
ATOM     13  C   PHE A   3       4.213  43.048   9.763  1.00 30.00           C  
ATOM     14  O   PHE A   3       4.380  41.962  10.347  1.00 30.00           O  
ATOM     15  CB  PHE A   3       3.706  45.165  11.042  1.00 30.00           C  
ATOM     16  N   VAL A   4       3.535  43.154   8.628  1.00 30.00           N  
ATOM     17  CA  VAL A   4       2.957  41.979   7.987  1.00 30.00           C  
ATOM     18  C   VAL A   4       4.007  40.986   7.571  1.00 30.00           C  
ATOM     19  O   VAL A   4       3.896  39.754   7.752  1.00 30.00           O  
ATOM     20  CB  VAL A   4       2.131  42.411   6.764  1.00 30.00           C  
ATOM     21  N   PRO A   5       5.083  41.503   6.994  1.00 30.00           N  
ATOM     22  CA  PRO A   5       6.144  40.600   6.532  1.00 30.00           C  
ATOM     23  C   PRO A   5       6.798  39.914   7.705  1.00 30.00           C  
ATOM     24  O   PRO A   5       7.152  38.748   7.621  1.00 30.00           O  
ATOM     25  CB  PRO A   5       7.144  41.381   5.723  1.00 30.00           C  
ATOM     26  N   ASP A   6       7.030  40.616   8.810  1.00 30.00           N  
ATOM     27  CA  ASP A   6       7.635  39.984   9.988  1.00 30.00           C  
ATOM     28  C   ASP A   6       6.726  38.857  10.474  1.00 30.00           C  
ATOM     29  O   ASP A   6       7.218  37.811  10.878  1.00 30.00           O  
ATOM     30  CB  ASP A   6       7.913  41.028  11.066  1.00 30.00           C  
ATOM     31  N   GLU A   7       5.405  39.048  10.421  1.00 30.00           N  
ATOM     32  CA  GLU A   7       4.522  38.011  10.913  1.00 30.00           C  
ATOM     33  C   GLU A   7       4.530  36.828   9.946  1.00 30.00           C  
ATOM     34  O   GLU A   7       4.452  35.656  10.350  1.00 30.00           O  
ATOM     35  CB  GLU A   7       3.127  38.585  11.089  1.00 30.00           C  
ATOM     36  N   GLN A   8       4.523  37.158   8.732  1.00 30.00           N  
ATOM     37  CA  GLN A   8       4.516  36.071   7.789  1.00 30.00           C  
ATOM     38  C   GLN A   8       5.780  35.256   7.857  1.00 30.00           C  
ATOM     39  O   GLN A   8       5.754  34.027   7.769  1.00 30.00           O  
ATOM     40  CB  GLN A   8       4.288  36.650   6.452  1.00 30.00           C  
ATOM     41  N   LYS A   9       6.643  35.919   7.950  1.00 30.00           N  
ATOM     42  CA  LYS A   9       7.850  35.171   8.066  1.00 30.00           C  
ATOM     43  C   LYS A   9       7.859  34.303   9.241  1.00 30.00           C  
ATOM     44  O   LYS A   9       8.275  33.149   9.174  1.00 30.00           O  
ATOM     45  CB  LYS A   9       8.962  36.113   8.033  1.00 30.00           C  
ATOM     46  N   ASP A  10       7.375  34.816  10.142  1.00 30.00           N  
ATOM     47  CA  ASP A  10       7.463  34.046  11.308  1.00 30.00           C  
ATOM     48  C   ASP A  10       6.642  32.843  11.255  1.00 30.00           C  
ATOM     49  O   ASP A  10       7.004  31.737  11.663  1.00 30.00           O  
ATOM     50  CB  ASP A  10       7.140  34.898  12.405  1.00 30.00           C  
ATOM     51  N   GLU A  11       5.574  33.078  10.745  1.00 30.00           N  
ATOM     52  CA  GLU A  11       4.686  31.998  10.696  1.00 30.00           C  
ATOM     53  C   GLU A  11       5.173  30.905   9.848  1.00 30.00           C  
ATOM     54  O   GLU A  11       5.159  29.727  10.190  1.00 30.00           O  
ATOM     55  CB  GLU A  11       3.405  32.522  10.225  1.00 30.00           C  
ATOM     56  N   LYS A  12       5.460  31.285   8.765  1.00 30.00           N  
ATOM     57  CA  LYS A  12       5.779  30.283   7.827  1.00 30.00           C  
ATOM     58  C   LYS A  12       7.004  29.513   8.180  1.00 30.00           C  
ATOM     59  O   LYS A  12       7.107  28.306   8.031  1.00 30.00           O  
ATOM     60  CB  LYS A  12       5.858  30.958   6.506  1.00 30.00           C  
ATOM     61  N   TYR A  13       7.770  30.170   8.530  1.00 30.00           N  
ATOM     62  CA  TYR A  13       8.963  29.514   8.987  1.00 30.00           C  
ATOM     63  C   TYR A  13       8.783  28.500  10.059  1.00 30.00           C  
ATOM     64  O   TYR A  13       9.227  27.373  10.011  1.00 30.00           O  
ATOM     65  CB  TYR A  13       9.869  30.538   9.431  1.00 30.00           C  
ATOM     66  N   TRP A  14       8.061  28.949  10.892  1.00 30.00           N  
ATOM     67  CA  TRP A  14       7.832  28.068  12.011  1.00 30.00           C  
ATOM     68  C   TRP A  14       7.071  26.856  11.611  1.00 30.00           C  
ATOM     69  O   TRP A  14       7.373  25.717  11.993  1.00 30.00           O  
ATOM     70  CB  TRP A  14       7.149  28.856  13.059  1.00 30.00           C  
ATOM     71  N   THR A  15       6.051  27.090  10.939  1.00 30.00           N  
ATOM     72  CA  THR A  15       5.193  25.986  10.551  1.00 30.00           C  
ATOM     73  C   THR A  15       5.921  24.967   9.736  1.00 30.00           C  
ATOM     74  O   THR A  15       5.784  23.744   9.922  1.00 30.00           O  
ATOM     75  CB  THR A  15       4.012  26.495   9.760  1.00 30.00           C  
ATOM     76  N   ARG A  16       6.432  25.420   8.809  1.00 30.00           N  
ATOM     77  CA  ARG A  16       7.053  24.471   7.907  1.00 30.00           C  
ATOM     78  C   ARG A  16       8.206  23.750   8.543  1.00 30.00           C  
ATOM     79  O   ARG A  16       8.417  22.554   8.294  1.00 30.00           O  
ATOM     80  CB  ARG A  16       7.516  25.177   6.632  1.00 30.00           C  
ATOM     81  N   ARG A  17       8.971  24.436   9.387  1.00 30.00           N  
ATOM     82  CA  ARG A  17      10.064  23.727  10.079  1.00 30.00           C  
ATOM     83  C   ARG A  17       9.520  22.582  10.913  1.00 30.00           C  
ATOM     84  O   ARG A  17      10.141  21.509  11.011  1.00 30.00           O  
ATOM     85  CB  ARG A  17      10.916  24.643  10.971  1.00 30.00           C  
ATOM     86  N   LYS A  18       8.430  22.839  11.619  1.00 30.00           N  
ATOM     87  CA  LYS A  18       7.817  21.795  12.430  1.00 30.00           C  
ATOM     88  C   LYS A  18       7.322  20.636  11.545  1.00 30.00           C  
ATOM     89  O   LYS A  18       7.436  19.469  11.909  1.00 30.00           O  
ATOM     90  CB  LYS A  18       6.659  22.401  13.239  1.00 30.00           C  
ATOM     91  N   LYS A  19       6.781  20.965  10.413  1.00 30.00           N  
ATOM     92  CA  LYS A  19       6.252  19.939   9.524  1.00 30.00           C  
ATOM     93  C   LYS A  19       7.406  19.073   8.997  1.00 30.00           C  
ATOM     94  O   LYS A  19       7.305  17.840   8.912  1.00 30.00           O  
ATOM     95  CB  LYS A  19       5.446  20.567   8.382  1.00 30.00           C  
ATOM     96  N   ASN A  20       8.517  19.715   8.709  1.00 30.00           N  
ATOM     97  CA  ASN A  20       9.694  18.987   8.245  1.00 30.00           C  
ATOM     98  C   ASN A  20      10.214  18.032   9.349  1.00 30.00           C  
ATOM     99  O   ASN A  20      10.521  16.872   9.071  1.00 30.00           O  
ATOM    100  CB  ASN A  20      10.821  19.958   7.797  1.00 30.00           C  
ATOM    101  N   ASN A  21      10.266  18.513  10.592  1.00 30.00           N  
ATOM    102  CA  ASN A  21      10.674  17.681  11.725  1.00 30.00           C  
ATOM    103  C   ASN A  21       9.757  16.477  11.893  1.00 30.00           C  
ATOM    104  O   ASN A  21      10.230  15.352  12.134  1.00 30.00           O  
ATOM    105  CB  ASN A  21      10.691  18.504  12.995  1.00 30.00           C  
ATOM    106  N   VAL A  22       8.443  16.684  11.768  1.00 30.00           N  
ATOM    107  CA  VAL A  22       7.475  15.586  11.865  1.00 30.00           C  
ATOM    108  C   VAL A  22       7.663  14.581  10.730  1.00 30.00           C  
ATOM    109  O   VAL A  22       7.637  13.346  10.932  1.00 30.00           O  
ATOM    110  CB  VAL A  22       6.048  16.134  11.806  1.00 30.00           C  
ATOM    111  N   ALA A  23       7.876  15.087   9.506  1.00 30.00           N  
ATOM    112  CA  ALA A  23       8.005  14.236   8.328  1.00 30.00           C  
ATOM    113  C   ALA A  23       9.315  13.472   8.348  1.00 30.00           C  
ATOM    114  O   ALA A  23       9.360  12.323   7.902  1.00 30.00           O  
ATOM    115  CB  ALA A  23       7.945  15.089   7.044  1.00 30.00           C  
ATOM    116  N   ALA A  24      10.385  14.102   8.845  1.00 30.00           N  
ATOM    117  CA  ALA A  24      11.654  13.370   9.009  1.00 30.00           C  
ATOM    118  C   ALA A  24      11.494  12.233  10.012  1.00 30.00           C  
ATOM    119  O   ALA A  24      11.982  11.126   9.774  1.00 30.00           O  
ATOM    120  CB  ALA A  24      12.802  14.297   9.432  1.00 30.00           C  
ATOM    121  N   LYS A  25      10.844  12.510  11.089  1.00 30.00           N  
ATOM    122  CA  LYS A  25      10.581  11.463  12.096  1.00 30.00           C  
ATOM    123  C   LYS A  25       9.765  10.312  11.505  1.00 30.00           C  
ATOM    124  O   LYS A  25      10.054   9.134  11.763  1.00 30.00           O  
ATOM    125  CB  LYS A  25       9.871  12.038  13.295  1.00 30.00           C  
ATOM    126  N   ARG A  26       8.790  10.644  10.706  1.00 30.00           N  
ATOM    127  CA  ARG A  26       7.994   9.600  10.054  1.00 30.00           C  
ATOM    128  C   ARG A  26       8.850   8.778   9.101  1.00 30.00           C  
ATOM    129  O   ARG A  26       8.720   7.564   9.032  1.00 30.00           O  
ATOM    130  CB  ARG A  26       6.859  10.223   9.246  1.00 30.00           C  
ATOM    131  N   SER A  27       9.690   9.441   8.323  1.00 30.00           N  
ATOM    132  CA  SER A  27      10.595   8.765   7.393  1.00 30.00           C  
ATOM    133  C   SER A  27      11.507   7.780   8.125  1.00 30.00           C  
ATOM    134  O   SER A  27      11.637   6.640   7.705  1.00 30.00           O  
ATOM    135  CB  SER A  27      11.428   9.809   6.627  1.00 30.00           C  
ATOM    136  N   ARG A  28      12.118   8.204   9.179  1.00 30.00           N  
ATOM    137  CA  ARG A  28      13.010   7.356   9.963  1.00 30.00           C  
ATOM    138  C   ARG A  28      12.234   6.192  10.559  1.00 30.00           C  
ATOM    139  O   ARG A  28      12.713   5.057  10.564  1.00 30.00           O  
ATOM    140  CB  ARG A  28      13.672   8.146  11.087  1.00 30.00           C  
ATOM    141  N   ASP A  29      11.044   6.481  11.055  1.00 30.00           N  
ATOM    142  CA  ASP A  29      10.218   5.436  11.669  1.00 30.00           C  
ATOM    143  C   ASP A  29       9.764   4.408  10.652  1.00 30.00           C  
ATOM    144  O   ASP A  29       9.660   3.231  10.969  1.00 30.00           O  
ATOM    145  CB  ASP A  29       9.009   6.031  12.347  1.00 30.00           C  
ATOM    146  N   ALA A  30       9.460   4.865   9.456  1.00 30.00           N  
ATOM    147  CA  ALA A  30       8.984   3.940   8.427  1.00 30.00           C  
ATOM    148  C   ALA A  30      10.110   3.022   7.988  1.00 30.00           C  
ATOM    149  O   ALA A  30       9.945   1.816   7.915  1.00 30.00           O  
ATOM    150  CB  ALA A  30       8.443   4.709   7.214  1.00 30.00           C  
ATOM    151  N   ARG A  31      11.220   3.590   7.703  1.00 30.00           N  
ATOM    152  CA  ARG A  31      12.396   2.803   7.334  1.00 30.00           C  
ATOM    153  C   ARG A  31      12.763   1.786   8.412  1.00 30.00           C  
ATOM    154  O   ARG A  31      13.071   0.646   8.110  1.00 30.00           O  
ATOM    155  CB  ARG A  31      13.577   3.728   7.059  1.00 30.00           C  
ATOM    156  N   ARG A  32      12.685   2.233   9.676  1.00 30.00           N  
ATOM    157  CA  ARG A  32      12.982   1.411  10.848  1.00 30.00           C  
ATOM    158  C   ARG A  32      12.058   0.217  10.924  1.00 30.00           C  
ATOM    159  O   ARG A  32      12.504  -0.934  10.878  1.00 30.00           O  
ATOM    160  CB  ARG A  32      12.843   2.248  12.116  1.00 30.00           C  
ATOM    161  N   LEU A  33      10.767   0.504  11.049  1.00 30.00           N  
ATOM    162  CA  LEU A  33       9.717  -0.529  11.017  1.00 30.00           C  
ATOM    163  C   LEU A  33       9.817  -1.425   9.767  1.00 30.00           C  
ATOM    164  O   LEU A  33       9.650  -2.641   9.836  1.00 30.00           O  
ATOM    165  CB  LEU A  33       8.332   0.146  11.081  1.00 30.00           C  
ATOM    166  N   LYS A  34      10.088  -0.805   8.627  1.00 30.00           N  
ATOM    167  CA  LYS A  34      10.178  -1.517   7.369  1.00 30.00           C  
ATOM    168  C   LYS A  34      11.296  -2.556   7.385  1.00 30.00           C  
ATOM    169  O   LYS A  34      11.088  -3.726   7.111  1.00 30.00           O  
ATOM    170  CB  LYS A  34      10.381  -0.525   6.334  1.00 30.00           C  
ATOM    171  N   GLU A  35      12.358  -2.168   7.631  1.00 30.00           N  
ATOM    172  CA  GLU A  35      13.489  -3.058   7.558  1.00 30.00           C  
ATOM    173  C   GLU A  35      13.403  -4.216   8.502  1.00 30.00           C  
ATOM    174  O   GLU A  35      13.412  -5.345   8.101  1.00 30.00           O  
ATOM    175  CB  GLU A  35      14.765  -2.300   7.841  1.00 30.00           C  
ATOM    176  N   ASN A  36      13.329  -3.893   9.668  1.00 30.00           N  
ATOM    177  CA  ASN A  36      13.462  -4.883  10.710  1.00 30.00           C  
ATOM    178  C   ASN A  36      12.454  -5.997  10.527  1.00 30.00           C  
ATOM    179  O   ASN A  36      12.794  -7.172  10.636  1.00 30.00           O  
ATOM    180  CB  ASN A  36      13.259  -4.218  12.049  1.00 30.00           C  
ATOM    181  N   GLN A  37      11.162  -5.594  10.234  1.00 30.00           N  
ATOM    182  CA  GLN A  37      10.098  -6.561  10.032  1.00 30.00           C  
ATOM    183  C   GLN A  37      10.378  -7.499   8.872  1.00 30.00           C  
ATOM    184  O   GLN A  37      10.239  -8.714   9.001  1.00 30.00           O  
ATOM    185  CB  GLN A  37       8.780  -5.842   9.799  1.00 30.00           C  
ATOM    186  N   ILE A  38      10.667  -6.953   7.753  1.00 30.00           N  
ATOM    187  CA  ILE A  38      10.984  -7.769   6.591  1.00 30.00           C  
ATOM    188  C   ILE A  38      12.140  -8.723   6.894  1.00 30.00           C  
ATOM    189  O   ILE A  38      12.082  -9.913   6.562  1.00 30.00           O  
ATOM    190  CB  ILE A  38      11.336  -6.889   5.391  1.00 30.00           C  
ATOM    191  N   THR A  39      13.062  -8.202   7.513  1.00 30.00           N  
ATOM    192  CA  THR A  39      14.249  -8.978   7.854  1.00 30.00           C  
ATOM    193  C   THR A  39      13.923 -10.119   8.808  1.00 30.00           C  
ATOM    194  O   THR A  39      14.480 -11.210   8.694  1.00 30.00           O  
ATOM    195  CB  THR A  39      15.301  -8.071   8.461  1.00 30.00           C  
ATOM    196  N   ILE A  40      12.993  -9.853   9.745  1.00 30.00           N  
ATOM    197  CA  ILE A  40      12.612 -10.869  10.719  1.00 30.00           C  
ATOM    198  C   ILE A  40      11.816 -11.997  10.065  1.00 30.00           C  
ATOM    199  O   ILE A  40      12.116 -13.174  10.271  1.00 30.00           O  
ATOM    200  CB  ILE A  40      11.793 -10.266  11.877  1.00 30.00           C  
ATOM    201  N   ARG A  41      10.814 -11.642   9.261  1.00 30.00           N  
ATOM    202  CA  ARG A  41       9.927 -12.648   8.681  1.00 30.00           C  
ATOM    203  C   ARG A  41      10.626 -13.442   7.588  1.00 30.00           C  
ATOM    204  O   ARG A  41      10.405 -14.645   7.448  1.00 30.00           O  
ATOM    205  CB  ARG A  41       8.653 -12.027   8.082  1.00 30.00           C  
ATOM    206  N   ALA A  42      11.483 -12.777   6.823  1.00 30.00           N  
ATOM    207  CA  ALA A  42      12.274 -13.480   5.824  1.00 30.00           C  
ATOM    208  C   ALA A  42      13.147 -14.503   6.534  1.00 30.00           C  
ATOM    209  O   ALA A  42      13.367 -15.597   6.030  1.00 30.00           O  
ATOM    210  CB  ALA A  42      13.166 -12.534   4.987  1.00 30.00           C  
ATOM    211  N   ALA A  43      13.614 -14.155   7.728  1.00 30.00           N  
ATOM    212  CA  ALA A  43      14.563 -15.004   8.427  1.00 30.00           C  
ATOM    213  C   ALA A  43      13.866 -16.185   9.087  1.00 30.00           C  
ATOM    214  O   ALA A  43      14.362 -17.305   9.009  1.00 30.00           O  
ATOM    215  CB  ALA A  43      15.330 -14.197   9.462  1.00 30.00           C  
ATOM    216  N   PHE A  44      12.720 -15.953   9.721  1.00 30.00           N  
ATOM    217  CA  PHE A  44      11.969 -17.066  10.301  1.00 30.00           C  
ATOM    218  C   PHE A  44      11.499 -18.040   9.230  1.00 30.00           C  
ATOM    219  O   PHE A  44      11.688 -19.248   9.361  1.00 30.00           O  
ATOM    220  CB  PHE A  44      10.758 -16.588  11.110  1.00 30.00           C  
ATOM    221  N   LEU A  45      10.900 -17.511   8.169  1.00 30.00           N  
ATOM    222  CA  LEU A  45      10.278 -18.355   7.153  1.00 30.00           C  
ATOM    223  C   LEU A  45      11.278 -19.025   6.215  1.00 30.00           C  
ATOM    224  O   LEU A  45      11.022 -20.120   5.722  1.00 30.00           O  
ATOM    225  CB  LEU A  45       9.282 -17.536   6.319  1.00 30.00           C  
ATOM    226  N   GLU A  46      12.410 -18.355   5.958  1.00 30.00           N  
ATOM    227  CA  GLU A  46      13.445 -18.964   5.131  1.00 30.00           C  
ATOM    228  C   GLU A  46      14.173 -20.067   5.882  1.00 30.00           C  
ATOM    229  O   GLU A  46      14.543 -21.080   5.299  1.00 30.00           O  
ATOM    230  CB  GLU A  46      14.439 -17.922   4.651  1.00 30.00           C  
ATOM    231  N   LYS A  47      14.367 -19.850   7.192  1.00 30.00           N  
ATOM    232  CA  LYS A  47      15.010 -20.861   8.023  1.00 30.00           C  
ATOM    233  C   LYS A  47      14.060 -22.034   8.173  1.00 30.00           C  
ATOM    234  O   LYS A  47      14.488 -23.181   8.259  1.00 30.00           O  
ATOM    235  CB  LYS A  47      15.405 -20.283   9.389  1.00 30.00           C  
ATOM    236  N   GLU A  48      12.761 -21.762   8.200  1.00 30.00           N  
ATOM    237  CA  GLU A  48      11.761 -22.817   8.309  1.00 30.00           C  
ATOM    238  C   GLU A  48      11.722 -23.650   7.028  1.00 30.00           C  
ATOM    239  O   GLU A  48      11.572 -24.869   7.080  1.00 30.00           O  
ATOM    240  CB  GLU A  48      10.379 -22.224   8.605  1.00 30.00           C  
ATOM    241  N   ASN A  49      11.886 -22.999   5.865  1.00 30.00           N  
ATOM    242  CA  ASN A  49      11.909 -23.679   4.567  1.00 30.00           C  
ATOM    243  C   ASN A  49      13.122 -24.592   4.484  1.00 30.00           C  
ATOM    244  O   ASN A  49      13.021 -25.737   4.039  1.00 30.00           O  
ATOM    245  CB  ASN A  49      11.893 -22.659   3.397  1.00 30.00           C  
ATOM    246  N   THR A  50      14.291 -24.059   4.931  1.00 30.00           N  
ATOM    247  CA  THR A  50      15.530 -24.840   4.964  1.00 30.00           C  
ATOM    248  C   THR A  50      15.388 -26.110   5.788  1.00 30.00           C  
ATOM    249  O   THR A  50      15.868 -27.181   5.388  1.00 30.00           O  
ATOM    250  CB  THR A  50      16.689 -23.987   5.502  1.00 30.00           C  
ATOM    251  N   ALA A  51      14.725 -25.994   6.939  1.00 30.00           N  
ATOM    252  CA  ALA A  51      14.462 -27.162   7.791  1.00 30.00           C  
ATOM    253  C   ALA A  51      13.542 -28.166   7.096  1.00 30.00           C  
ATOM    254  O   ALA A  51      13.767 -29.395   7.128  1.00 30.00           O  
ATOM    255  CB  ALA A  51      13.800 -26.715   9.099  1.00 30.00           C  
ATOM    256  N   LEU A  52      12.497 -27.648   6.448  1.00 30.00           N  
ATOM    257  CA  LEU A  52      11.508 -28.508   5.808  1.00 30.00           C  
ATOM    258  C   LEU A  52      12.084 -29.179   4.576  1.00 30.00           C  
ATOM    259  O   LEU A  52      11.745 -30.330   4.290  1.00 30.00           O  
ATOM    260  CB  LEU A  52      10.271 -27.685   5.395  1.00 30.00           C  
ATOM    261  N   ARG A  53      12.940 -28.467   3.833  1.00 30.00           N  
ATOM    262  CA  ARG A  53      13.630 -29.106   2.699  1.00 30.00           C  
ATOM    263  C   ARG A  53      14.534 -30.234   3.184  1.00 30.00           C  
ATOM    264  O   ARG A  53      14.561 -31.308   2.579  1.00 30.00           O  
ATOM    265  CB  ARG A  53      14.436 -28.094   1.872  1.00 30.00           C  
ATOM    266  N   THR A  54      15.267 -29.997   4.273  1.00 30.00           N  
ATOM    267  CA  THR A  54      16.118 -31.052   4.858  1.00 30.00           C  
ATOM    268  C   THR A  54      15.283 -32.261   5.299  1.00 30.00           C  
ATOM    269  O   THR A  54      15.677 -33.419   5.077  1.00 30.00           O  
ATOM    270  CB  THR A  54      16.912 -30.518   6.019  1.00 30.00           C  
ATOM    271  N   GLU A  55      14.130 -32.003   5.912  1.00 30.00           N  
ATOM    272  CA  GLU A  55      13.234 -33.098   6.293  1.00 30.00           C  
ATOM    273  C   GLU A  55      12.772 -33.861   5.055  1.00 30.00           C  
ATOM    274  O   GLU A  55      12.679 -35.081   5.078  1.00 30.00           O  
ATOM    275  CB  GLU A  55      11.989 -32.557   6.999  1.00 30.00           C  
ATOM    276  N   VAL A  56      12.441 -33.131   3.993  1.00 30.00           N  
ATOM    277  CA  VAL A  56      12.022 -33.739   2.722  1.00 30.00           C  
ATOM    278  C   VAL A  56      13.109 -34.647   2.152  1.00 30.00           C  
ATOM    279  O   VAL A  56      12.825 -35.777   1.774  1.00 30.00           O  
ATOM    280  CB  VAL A  56      11.659 -32.620   1.723  1.00 30.00           C  
ATOM    281  N   ALA A  57      14.329 -34.177   2.091  1.00 30.00           N  
ATOM    282  CA  ALA A  57      15.457 -34.931   1.552  1.00 30.00           C  
ATOM    283  C   ALA A  57      15.669 -36.195   2.391  1.00 30.00           C  
ATOM    284  O   ALA A  57      15.881 -37.286   1.848  1.00 30.00           O  
ATOM    285  CB  ALA A  57      16.742 -34.089   1.556  1.00 30.00           C  
ATOM    286  N   GLU A  58      15.622 -36.071   3.703  1.00 30.00           N  
ATOM    287  CA  GLU A  58      15.862 -37.232   4.567  1.00 30.00           C  
ATOM    288  C   GLU A  58      14.781 -38.281   4.380  1.00 30.00           C  
ATOM    289  O   GLU A  58      15.069 -39.483   4.374  1.00 30.00           O  
ATOM    290  CB  GLU A  58      15.908 -36.815   6.030  1.00 30.00           C  
ATOM    291  N   LEU A  59      13.575 -37.836   4.263  1.00 30.00           N  
ATOM    292  CA  LEU A  59      12.459 -38.771   4.138  1.00 30.00           C  
ATOM    293  C   LEU A  59      12.490 -39.484   2.790  1.00 30.00           C  
ATOM    294  O   LEU A  59      12.111 -40.651   2.689  1.00 30.00           O  
ATOM    295  CB  LEU A  59      11.128 -38.039   4.322  1.00 30.00           C  
ATOM    296  N   ARG A  60      13.009 -38.795   1.760  1.00 30.00           N  
ATOM    297  CA  ARG A  60      13.107 -39.406   0.439  1.00 30.00           C  
ATOM    298  C   ARG A  60      14.199 -40.466   0.430  1.00 30.00           C  
ATOM    299  O   ARG A  60      14.061 -41.503  -0.218  1.00 30.00           O  
ATOM    300  CB  ARG A  60      13.384 -38.363  -0.643  1.00 30.00           C  
ATOM    301  N   LYS A  61      15.309 -40.200   1.170  1.00 30.00           N  
ATOM    302  CA  LYS A  61      16.394 -41.159   1.311  1.00 30.00           C  
ATOM    303  C   LYS A  61      15.883 -42.402   2.023  1.00 30.00           C  
ATOM    304  O   LYS A  61      16.237 -43.526   1.668  1.00 30.00           O  
ATOM    305  CB  LYS A  61      17.553 -40.543   2.082  1.00 30.00           C  
ATOM    306  N   GLU A  62      15.042 -42.194   3.029  1.00 30.00           N  
ATOM    307  CA  GLU A  62      14.464 -43.299   3.781  1.00 30.00           C  
ATOM    308  C   GLU A  62      13.532 -44.119   2.898  1.00 30.00           C  
ATOM    309  O   GLU A  62      13.507 -45.346   2.974  1.00 30.00           O  
ATOM    310  CB  GLU A  62      13.687 -42.778   4.985  1.00 30.00           C  
ATOM    311  N   VAL A  63      12.757 -43.431   2.069  1.00 30.00           N  
ATOM    312  CA  VAL A  63      11.823 -44.092   1.170  1.00 30.00           C  
ATOM    313  C   VAL A  63      12.564 -44.977   0.172  1.00 30.00           C  
ATOM    314  O   VAL A  63      12.131 -46.088  -0.131  1.00 30.00           O  
ATOM    315  CB  VAL A  63      10.950 -43.068   0.419  1.00 30.00           C  
ATOM    316  N   GLY A  64      13.693 -44.487  -0.326  1.00 30.00           N  
ATOM    317  CA  GLY A  64      14.492 -45.242  -1.286  1.00 30.00           C  
ATOM    318  C   GLY A  64      15.123 -46.466  -0.637  1.00 30.00           C  
ATOM    319  O   GLY A  64      15.231 -47.518  -1.261  1.00 30.00           O  
ATOM    320  CB  GLY A  64      15.584 -44.359  -1.882  1.00 30.00           C  
ATOM    321  N   ARG A  65      15.543 -46.317   0.616  1.00 30.00           N  
ATOM    322  CA  ARG A  65      16.128 -47.416   1.372  1.00 30.00           C  
ATOM    323  C   ARG A  65      15.087 -48.509   1.591  1.00 30.00           C  
ATOM    324  O   ARG A  65      15.371 -49.697   1.436  1.00 30.00           O  
ATOM    325  CB  ARG A  65      16.639 -46.899   2.717  1.00 30.00           C  
ATOM    326  N   CYS A  66      13.895 -48.066   1.904  1.00 30.00           N  
ATOM    327  CA  CYS A  66      12.810 -48.996   2.185  1.00 30.00           C  
ATOM    328  C   CYS A  66      12.325 -49.689   0.918  1.00 30.00           C  
ATOM    329  O   CYS A  66      11.994 -50.871   0.938  1.00 30.00           O  
ATOM    330  CB  CYS A  66      11.653 -48.265   2.865  1.00 30.00           C  
ATOM    331  N   ARG A  67      12.314 -48.952  -0.208  1.00 30.00           N  
ATOM    332  CA  ARG A  67      11.907 -49.530  -1.479  1.00 30.00           C  
ATOM    333  C   ARG A  67      12.929 -50.565  -1.934  1.00 30.00           C  
ATOM    334  O   ARG A  67      12.568 -51.608  -2.474  1.00 30.00           O  
ATOM    335  CB  ARG A  67      11.743 -48.443  -2.539  1.00 30.00           C  
ATOM    336  N   ASN A  68      14.215 -50.277  -1.724  1.00 30.00           N  
ATOM    337  CA  ASN A  68      15.284 -51.213  -2.037  1.00 30.00           C  
ATOM    338  C   ASN A  68      15.156 -52.469  -1.186  1.00 30.00           C  
ATOM    339  O   ASN A  68      15.388 -53.580  -1.663  1.00 30.00           O  
ATOM    340  CB  ASN A  68      16.646 -50.563  -1.814  1.00 30.00           C  
ATOM    341  N   ILE A  69      14.811 -52.282   0.058  1.00 30.00           N  
ATOM    342  CA  ILE A  69      14.644 -53.402   0.975  1.00 30.00           C  
ATOM    343  C   ILE A  69      13.462 -54.263   0.559  1.00 30.00           C  
ATOM    344  O   ILE A  69      13.517 -55.488   0.632  1.00 30.00           O  
ATOM    345  CB  ILE A  69      14.430 -52.907   2.402  1.00 30.00           C  
ATOM    346  N   VAL A  70      12.410 -53.606   0.129  1.00 30.00           N  
ATOM    347  CA  VAL A  70      11.216 -54.320  -0.292  1.00 30.00           C  
ATOM    348  C   VAL A  70      11.509 -55.196  -1.507  1.00 30.00           C  
ATOM    349  O   VAL A  70      11.055 -56.336  -1.585  1.00 30.00           O  
ATOM    350  CB  VAL A  70      10.073 -53.349  -0.623  1.00 30.00           C  
ATOM    351  N   SER A  71      12.300 -54.668  -2.442  1.00 30.00           N  
ATOM    352  CA  SER A  71      12.647 -55.416  -3.645  1.00 30.00           C  
ATOM    353  C   SER A  71      13.542 -56.602  -3.314  1.00 30.00           C  
ATOM    354  O   SER A  71      13.409 -57.670  -3.906  1.00 30.00           O  
ATOM    355  CB  SER A  71      13.353 -54.511  -4.654  1.00 30.00           C  
ATOM    356  N   LYS A  72      14.467 -56.423  -2.355  1.00 30.00           N  
ATOM    357  CA  LYS A  72      15.359 -57.485  -1.912  1.00 30.00           C  
ATOM    358  C   LYS A  72      14.553 -58.604  -1.260  1.00 30.00           C  
ATOM    359  O   LYS A  72      14.789 -59.786  -1.510  1.00 30.00           O  
ATOM    360  CB  LYS A  72      16.375 -56.920  -0.918  1.00 30.00           C  
ATOM    361  N   TYR A  73      13.596 -58.214  -0.426  1.00 30.00           N  
ATOM    362  CA  TYR A  73      12.754 -59.167   0.287  1.00 30.00           C  
ATOM    363  C   TYR A  73      11.809 -59.897  -0.660  1.00 30.00           C  
ATOM    364  O   TYR A  73      11.569 -61.091  -0.508  1.00 30.00           O  
ATOM    365  CB  TYR A  73      11.958 -58.450   1.378  1.00 30.00           C  
ATOM    366  N   GLU A  74      11.282 -59.173  -1.641  1.00 30.00           N  
ATOM    367  CA  GLU A  74      10.403 -59.768  -2.636  1.00 30.00           C  
ATOM    368  C   GLU A  74      11.171 -60.788  -3.468  1.00 30.00           C  
ATOM    369  O   GLU A  74      10.651 -61.852  -3.794  1.00 30.00           O  
ATOM    370  CB  GLU A  74       9.802 -58.687  -3.535  1.00 30.00           C  
ATOM    371  N   THR A  75      12.415 -60.457  -3.798  1.00 30.00           N  
ATOM    372  CA  THR A  75      13.284 -61.378  -4.517  1.00 30.00           C  
ATOM    373  C   THR A  75      13.560 -62.628  -3.692  1.00 30.00           C  
ATOM    374  O   THR A  75      13.617 -63.734  -4.229  1.00 30.00           O  
ATOM    375  CB  THR A  75      14.599 -60.695  -4.888  1.00 30.00           C  
ATOM    376  N   ARG A  76      13.734 -62.450  -2.386  1.00 30.00           N  
ATOM    377  CA  ARG A  76      13.999 -63.574  -1.497  1.00 30.00           C  
ATOM    378  C   ARG A  76      12.778 -64.470  -1.391  1.00 30.00           C  
ATOM    379  O   ARG A  76      12.894 -65.691  -1.358  1.00 30.00           O  
ATOM    380  CB  ARG A  76      14.396 -63.093  -0.102  1.00 30.00           C  
ATOM    381  N   TYR A  77      11.604 -63.860  -1.328  1.00 30.00           N  
ATOM    382  CA  TYR A  77      10.376 -64.627  -1.230  1.00 30.00           C  
ATOM    383  C   TYR A  77      10.187 -65.498  -2.468  1.00 30.00           C  
ATOM    384  O   TYR A  77       9.842 -66.674  -2.361  1.00 30.00           O  
ATOM    385  CB  TYR A  77       9.160 -63.718  -1.090  1.00 30.00           C  
ATOM    386  N   GLY A  78      10.394 -64.911  -3.643  1.00 30.00           N  
ATOM    387  CA  GLY A  78      10.252 -65.641  -4.898  1.00 30.00           C  
ATOM    388  C   GLY A  78      11.261 -66.783  -4.954  1.00 30.00           C  
ATOM    389  O   GLY A  78      10.936 -67.895  -5.364  1.00 30.00           O  
ATOM    390  CB  GLY A  78      10.472 -64.721  -6.115  1.00 30.00           C  
ATOM    391  N   PRO A  79      12.487 -66.493  -4.537  1.00 30.00           N  
ATOM    392  CA  PRO A  79      13.564 -67.475  -4.537  1.00 30.00           C  
ATOM    393  C   PRO A  79      13.211 -68.673  -3.660  1.00 30.00           C  
ATOM    394  O   PRO A  79      13.292 -69.820  -4.098  1.00 30.00           O  
ATOM    395  CB  PRO A  79      14.855 -66.825  -4.035  1.00 30.00           C  
ATOM    396  N   LEU A  80      12.816 -68.399  -2.420  1.00 30.00           N  
ATOM    397  CA  LEU A  80      12.483 -69.451  -1.466  1.00 30.00           C  
ATOM    398  C   LEU A  80      11.265 -70.244  -1.924  1.00 30.00           C  
ATOM    399  O   LEU A  80      11.182 -71.452  -1.706  1.00 30.00           O  
ATOM    400  CB  LEU A  80      12.215 -68.851  -0.085  1.00 30.00           C  
TER     401      LEU A  80                                                       
ATOM    401  N   LYS B   1      14.631  47.193   5.070  1.00 30.00           N  
ATOM    402  CA  LYS B   1      14.058  46.104   5.850  1.00 30.00           C  
ATOM    403  C   LYS B   1      12.992  45.385   5.039  1.00 30.00           C  
ATOM    404  O   LYS B   1      12.982  44.155   5.031  1.00 30.00           O  
ATOM    405  CB  LYS B   1      13.460  46.637   7.157  1.00 30.00           C  
ATOM    406  N   VAL B   2      12.142  46.173   4.371  1.00 30.00           N  
ATOM    407  CA  VAL B   2      11.088  45.531   3.584  1.00 30.00           C  
ATOM    408  C   VAL B   2      11.671  44.656   2.498  1.00 30.00           C  
ATOM    409  O   VAL B   2      11.169  43.568   2.208  1.00 30.00           O  
ATOM    410  CB  VAL B   2      10.214  46.627   2.996  1.00 30.00           C  
ATOM    411  N   PHE B   3      12.717  45.147   1.830  1.00 30.00           N  
ATOM    412  CA  PHE B   3      13.318  44.326   0.764  1.00 30.00           C  
ATOM    413  C   PHE B   3      13.885  43.048   1.341  1.00 30.00           C  
ATOM    414  O   PHE B   3      13.718  41.962   0.757  1.00 30.00           O  
ATOM    415  CB  PHE B   3      14.392  45.165   0.062  1.00 30.00           C  
ATOM    416  N   VAL B   4      14.563  43.154   2.476  1.00 30.00           N  
ATOM    417  CA  VAL B   4      15.141  41.979   3.117  1.00 30.00           C  
ATOM    418  C   VAL B   4      14.091  40.986   3.533  1.00 30.00           C  
ATOM    419  O   VAL B   4      14.202  39.754   3.352  1.00 30.00           O  
ATOM    420  CB  VAL B   4      15.967  42.411   4.340  1.00 30.00           C  
ATOM    421  N   PRO B   5      13.015  41.503   4.110  1.00 30.00           N  
ATOM    422  CA  PRO B   5      11.954  40.600   4.572  1.00 30.00           C  
ATOM    423  C   PRO B   5      11.300  39.914   3.399  1.00 30.00           C  
ATOM    424  O   PRO B   5      10.946  38.748   3.483  1.00 30.00           O  
ATOM    425  CB  PRO B   5      10.954  41.381   5.381  1.00 30.00           C  
ATOM    426  N   ASP B   6      11.068  40.616   2.294  1.00 30.00           N  
ATOM    427  CA  ASP B   6      10.463  39.984   1.116  1.00 30.00           C  
ATOM    428  C   ASP B   6      11.372  38.857   0.630  1.00 30.00           C  
ATOM    429  O   ASP B   6      10.880  37.811   0.226  1.00 30.00           O  
ATOM    430  CB  ASP B   6      10.185  41.028   0.038  1.00 30.00           C  
ATOM    431  N   GLU B   7      12.693  39.048   0.683  1.00 30.00           N  
ATOM    432  CA  GLU B   7      13.576  38.011   0.191  1.00 30.00           C  
ATOM    433  C   GLU B   7      13.568  36.828   1.158  1.00 30.00           C  
ATOM    434  O   GLU B   7      13.646  35.656   0.754  1.00 30.00           O  
ATOM    435  CB  GLU B   7      14.971  38.585   0.015  1.00 30.00           C  
ATOM    436  N   GLN B   8      13.535  37.172   2.384  1.00 30.00           N  
ATOM    437  CA  GLN B   8      13.563  36.086   3.311  1.00 30.00           C  
ATOM    438  C   GLN B   8      12.317  35.257   3.249  1.00 30.00           C  
ATOM    439  O   GLN B   8      12.357  34.031   3.338  1.00 30.00           O  
ATOM    440  CB  GLN B   8      13.795  36.672   4.642  1.00 30.00           C  
ATOM    441  N   LYS B   9      11.456  35.894   3.183  1.00 30.00           N  
ATOM    442  CA  LYS B   9      10.279  35.119   3.084  1.00 30.00           C  
ATOM    443  C   LYS B   9      10.257  34.246   1.913  1.00 30.00           C  
ATOM    444  O   LYS B   9       9.868  33.079   1.967  1.00 30.00           O  
ATOM    445  CB  LYS B   9       9.169  36.042   3.143  1.00 30.00           C  
ATOM    446  N   ASP B  10      10.677  34.745   1.070  1.00 30.00           N  
ATOM    447  CA  ASP B  10      10.595  33.980  -0.100  1.00 30.00           C  
ATOM    448  C   ASP B  10      11.436  32.798  -0.084  1.00 30.00           C  
ATOM    449  O   ASP B  10      11.082  31.695  -0.507  1.00 30.00           O  
ATOM    450  CB  ASP B  10      10.952  34.843  -1.207  1.00 30.00           C  
ATOM    451  N   GLU B  11      12.483  33.057   0.392  1.00 30.00           N  
ATOM    452  CA  GLU B  11      13.371  32.006   0.356  1.00 30.00           C  
ATOM    453  C   GLU B  11      12.946  30.883   1.177  1.00 30.00           C  
ATOM    454  O   GLU B  11      13.002  29.705   0.822  1.00 30.00           O  
ATOM    455  CB  GLU B  11      14.631  32.551   0.783  1.00 30.00           C  
ATOM    456  N   LYS B  12      12.667  31.248   2.229  1.00 30.00           N  
ATOM    457  CA  LYS B  12      12.363  30.229   3.172  1.00 30.00           C  
ATOM    458  C   LYS B  12      11.137  29.484   2.850  1.00 30.00           C  
ATOM    459  O   LYS B  12      11.020  28.271   2.936  1.00 30.00           O  
ATOM    460  CB  LYS B  12      12.301  30.862   4.499  1.00 30.00           C  
ATOM    461  N   TYR B  13      10.378  30.147   2.550  1.00 30.00           N  
ATOM    462  CA  TYR B  13       9.200  29.484   2.149  1.00 30.00           C  
ATOM    463  C   TYR B  13       9.376  28.482   1.074  1.00 30.00           C  
ATOM    464  O   TYR B  13       8.910  27.339   1.109  1.00 30.00           O  
ATOM    465  CB  TYR B  13       8.245  30.485   1.751  1.00 30.00           C  
ATOM    466  N   TRP B  14      10.059  28.916   0.207  1.00 30.00           N  
ATOM    467  CA  TRP B  14      10.239  28.034  -0.890  1.00 30.00           C  
ATOM    468  C   TRP B  14      11.022  26.822  -0.546  1.00 30.00           C  
ATOM    469  O   TRP B  14      10.728  25.699  -0.963  1.00 30.00           O  
ATOM    470  CB  TRP B  14      10.890  28.807  -1.997  1.00 30.00           C  
ATOM    471  N   THR B  15      12.057  27.046   0.095  1.00 30.00           N  
ATOM    472  CA  THR B  15      12.896  25.904   0.425  1.00 30.00           C  
ATOM    473  C   THR B  15      12.152  24.840   1.243  1.00 30.00           C  
ATOM    474  O   THR B  15      12.193  23.626   0.980  1.00 30.00           O  
ATOM    475  CB  THR B  15      14.113  26.389   1.172  1.00 30.00           C  
ATOM    476  N   ARG B  16      11.700  25.265   2.196  1.00 30.00           N  
ATOM    477  CA  ARG B  16      11.021  24.375   3.127  1.00 30.00           C  
ATOM    478  C   ARG B  16       9.871  23.644   2.454  1.00 30.00           C  
ATOM    479  O   ARG B  16       9.698  22.443   2.647  1.00 30.00           O  
ATOM    480  CB  ARG B  16      10.537  25.152   4.358  1.00 30.00           C  
ATOM    481  N   ARG B  17       9.096  24.373   1.636  1.00 30.00           N  
ATOM    482  CA  ARG B  17       8.005  23.731   0.916  1.00 30.00           C  
ATOM    483  C   ARG B  17       8.529  22.696  -0.049  1.00 30.00           C  
ATOM    484  O   ARG B  17       7.917  21.618  -0.191  1.00 30.00           O  
ATOM    485  CB  ARG B  17       7.159  24.747   0.172  1.00 30.00           C  
ATOM    486  N   LYS B  18       9.684  22.911  -0.685  1.00 30.00           N  
ATOM    487  CA  LYS B  18      10.261  21.876  -1.552  1.00 30.00           C  
ATOM    488  C   LYS B  18      10.689  20.644  -0.722  1.00 30.00           C  
ATOM    489  O   LYS B  18      10.447  19.488  -1.105  1.00 30.00           O  
ATOM    490  CB  LYS B  18      11.498  22.418  -2.289  1.00 30.00           C  
ATOM    491  N   LYS B  19      11.332  20.906   0.387  1.00 30.00           N  
ATOM    492  CA  LYS B  19      11.742  19.805   1.251  1.00 30.00           C  
ATOM    493  C   LYS B  19      10.532  19.017   1.746  1.00 30.00           C  
ATOM    494  O   LYS B  19      10.587  17.763   1.844  1.00 30.00           O  
ATOM    495  CB  LYS B  19      12.550  20.329   2.428  1.00 30.00           C  
ATOM    496  N   ASN B  20       9.448  19.724   2.047  1.00 30.00           N  
ATOM    497  CA  ASN B  20       8.229  19.048   2.497  1.00 30.00           C  
ATOM    498  C   ASN B  20       7.674  18.127   1.399  1.00 30.00           C  
ATOM    499  O   ASN B  20       7.300  16.964   1.655  1.00 30.00           O  
ATOM    500  CB  ASN B  20       7.167  20.073   2.941  1.00 30.00           C  
ATOM    501  N   ASN B  21       7.638  18.623   0.161  1.00 30.00           N  
ATOM    502  CA  ASN B  21       7.161  17.815  -0.953  1.00 30.00           C  
ATOM    503  C   ASN B  21       8.049  16.601  -1.181  1.00 30.00           C  
ATOM    504  O   ASN B  21       7.555  15.503  -1.453  1.00 30.00           O  
ATOM    505  CB  ASN B  21       7.055  18.641  -2.209  1.00 30.00           C  
ATOM    506  N   VAL B  22       9.362  16.759  -1.052  1.00 30.00           N  
ATOM    507  CA  VAL B  22      10.290  15.646  -1.229  1.00 30.00           C  
ATOM    508  C   VAL B  22      10.090  14.589  -0.130  1.00 30.00           C  
ATOM    509  O   VAL B  22      10.024  13.382  -0.396  1.00 30.00           O  
ATOM    510  CB  VAL B  22      11.739  16.146  -1.220  1.00 30.00           C  
ATOM    511  N   ALA B  23      10.009  15.055   1.105  1.00 30.00           N  
ATOM    512  CA  ALA B  23       9.796  14.171   2.258  1.00 30.00           C  
ATOM    513  C   ALA B  23       8.480  13.432   2.176  1.00 30.00           C  
ATOM    514  O   ALA B  23       8.424  12.239   2.460  1.00 30.00           O  
ATOM    515  CB  ALA B  23       9.858  14.968   3.568  1.00 30.00           C  
ATOM    516  N   ALA B  24       7.415  14.121   1.785  1.00 30.00           N  
ATOM    517  CA  ALA B  24       6.130  13.449   1.601  1.00 30.00           C  
ATOM    518  C   ALA B  24       6.245  12.347   0.549  1.00 30.00           C  
ATOM    519  O   ALA B  24       5.761  11.225   0.756  1.00 30.00           O  
ATOM    520  CB  ALA B  24       5.052  14.463   1.214  1.00 30.00           C  
ATOM    521  N   LYS B  25       6.903  12.669  -0.529  1.00 30.00           N  
ATOM    522  CA  LYS B  25       7.144  11.652  -1.561  1.00 30.00           C  
ATOM    523  C   LYS B  25       7.925  10.444  -1.034  1.00 30.00           C  
ATOM    524  O   LYS B  25       7.583   9.282  -1.328  1.00 30.00           O  
ATOM    525  CB  LYS B  25       7.865  12.270  -2.764  1.00 30.00           C  
ATOM    526  N   ARG B  26       8.969  10.704  -0.260  1.00 30.00           N  
ATOM    527  CA  ARG B  26       9.781   9.612   0.276  1.00 30.00           C  
ATOM    528  C   ARG B  26       8.960   8.768   1.228  1.00 30.00           C  
ATOM    529  O   ARG B  26       9.048   7.542   1.231  1.00 30.00           O  
ATOM    530  CB  ARG B  26      10.970  10.160   1.063  1.00 30.00           C  
ATOM    531  N   SER B  27       8.146   9.435   2.079  1.00 30.00           N  
ATOM    532  CA  SER B  27       7.304   8.730   3.055  1.00 30.00           C  
ATOM    533  C   SER B  27       6.259   7.866   2.375  1.00 30.00           C  
ATOM    534  O   SER B  27       6.035   6.727   2.778  1.00 30.00           O  
ATOM    535  CB  SER B  27       6.635   9.732   4.009  1.00 30.00           C  
ATOM    536  N   ARG B  28       5.620   8.386   1.346  1.00 30.00           N  
ATOM    537  CA  ARG B  28       4.678   7.593   0.557  1.00 30.00           C  
ATOM    538  C   ARG B  28       5.370   6.420  -0.137  1.00 30.00           C  
ATOM    539  O   ARG B  28       4.835   5.308  -0.164  1.00 30.00           O  
ATOM    540  CB  ARG B  28       3.972   8.459  -0.483  1.00 30.00           C  
ATOM    541  N   ASP B  29       6.562   6.670  -0.693  1.00 30.00           N  
ATOM    542  CA  ASP B  29       7.359   5.608  -1.311  1.00 30.00           C  
ATOM    543  C   ASP B  29       7.745   4.515  -0.300  1.00 30.00           C  
ATOM    544  O   ASP B  29       7.750   3.327  -0.626  1.00 30.00           O  
ATOM    545  CB  ASP B  29       8.593   6.183  -1.949  1.00 30.00           C  
ATOM    546  N   ALA B  30       8.066   4.914   0.913  1.00 30.00           N  
ATOM    547  CA  ALA B  30       8.455   3.931   1.930  1.00 30.00           C  
ATOM    548  C   ALA B  30       7.274   3.061   2.350  1.00 30.00           C  
ATOM    549  O   ALA B  30       7.377   1.837   2.488  1.00 30.00           O  
ATOM    550  CB  ALA B  30       9.031   4.628   3.171  1.00 30.00           C  
ATOM    551  N   ARG B  31       6.190   3.678   2.587  1.00 30.00           N  
ATOM    552  CA  ARG B  31       4.983   2.936   2.922  1.00 30.00           C  
ATOM    553  C   ARG B  31       4.605   1.982   1.800  1.00 30.00           C  
ATOM    554  O   ARG B  31       4.245   0.848   2.043  1.00 30.00           O  
ATOM    555  CB  ARG B  31       3.844   3.907   3.192  1.00 30.00           C  
ATOM    556  N   ARG B  32       4.720   2.464   0.551  1.00 30.00           N  
ATOM    557  CA  ARG B  32       4.400   1.684  -0.630  1.00 30.00           C  
ATOM    558  C   ARG B  32       5.290   0.436  -0.733  1.00 30.00           C  
ATOM    559  O   ARG B  32       4.789  -0.683  -0.753  1.00 30.00           O  
ATOM    560  CB  ARG B  32       4.561   2.552  -1.867  1.00 30.00           C  
ATOM    561  N   LEU B  33       6.604   0.650  -0.818  1.00 30.00           N  
ATOM    562  CA  LEU B  33       7.602  -0.418  -0.803  1.00 30.00           C  
ATOM    563  C   LEU B  33       7.454  -1.316   0.419  1.00 30.00           C  
ATOM    564  O   LEU B  33       7.613  -2.533   0.324  1.00 30.00           O  
ATOM    565  CB  LEU B  33       9.007   0.188  -0.810  1.00 30.00           C  
ATOM    566  N   LYS B  34       7.164  -0.711   1.566  1.00 30.00           N  
ATOM    567  CA  LYS B  34       7.015  -1.458   2.802  1.00 30.00           C  
ATOM    568  C   LYS B  34       5.896  -2.464   2.701  1.00 30.00           C  
ATOM    569  O   LYS B  34       6.123  -3.658   2.842  1.00 30.00           O  
ATOM    570  CB  LYS B  34       6.769  -0.503   3.866  1.00 30.00           C  
ATOM    571  N   GLU B  35       4.880  -2.050   2.520  1.00 30.00           N  
ATOM    572  CA  GLU B  35       3.687  -2.895   2.494  1.00 30.00           C  
ATOM    573  C   GLU B  35       3.793  -3.994   1.476  1.00 30.00           C  
ATOM    574  O   GLU B  35       3.564  -5.135   1.783  1.00 30.00           O  
ATOM    575  CB  GLU B  35       2.453  -2.065   2.197  1.00 30.00           C  
ATOM    576  N   ASN B  36       4.217  -3.615   0.365  1.00 30.00           N  
ATOM    577  CA  ASN B  36       4.149  -4.512  -0.757  1.00 30.00           C  
ATOM    578  C   ASN B  36       5.127  -5.653  -0.642  1.00 30.00           C  
ATOM    579  O   ASN B  36       4.752  -6.807  -0.844  1.00 30.00           O  
ATOM    580  CB  ASN B  36       4.420  -3.755  -2.036  1.00 30.00           C  
ATOM    581  N   GLN B  37       6.420  -5.303  -0.319  1.00 30.00           N  
ATOM    582  CA  GLN B  37       7.452  -6.324  -0.187  1.00 30.00           C  
ATOM    583  C   GLN B  37       7.135  -7.337   0.897  1.00 30.00           C  
ATOM    584  O   GLN B  37       7.249  -8.541   0.678  1.00 30.00           O  
ATOM    585  CB  GLN B  37       8.800  -5.682   0.102  1.00 30.00           C  
ATOM    586  N   ILE B  38       6.821  -6.860   2.053  1.00 30.00           N  
ATOM    587  CA  ILE B  38       6.485  -7.756   3.148  1.00 30.00           C  
ATOM    588  C   ILE B  38       5.326  -8.675   2.785  1.00 30.00           C  
ATOM    589  O   ILE B  38       5.372  -9.878   3.025  1.00 30.00           O  
ATOM    590  CB  ILE B  38       6.129  -6.957   4.411  1.00 30.00           C  
ATOM    591  N   THR B  39       4.377  -8.132   2.218  1.00 30.00           N  
ATOM    592  CA  THR B  39       3.201  -8.905   1.846  1.00 30.00           C  
ATOM    593  C   THR B  39       3.534  -9.959   0.798  1.00 30.00           C  
ATOM    594  O   THR B  39       3.025 -11.075   0.842  1.00 30.00           O  
ATOM    595  CB  THR B  39       2.116  -7.982   1.337  1.00 30.00           C  
ATOM    596  N   ILE B  40       4.413  -9.596  -0.144  1.00 30.00           N  
ATOM    597  CA  ILE B  40       4.809 -10.499  -1.220  1.00 30.00           C  
ATOM    598  C   ILE B  40       5.695 -11.641  -0.720  1.00 30.00           C  
ATOM    599  O   ILE B  40       5.450 -12.806  -1.037  1.00 30.00           O  
ATOM    600  CB  ILE B  40       5.536  -9.739  -2.347  1.00 30.00           C  
ATOM    601  N   ARG B  41       6.713 -11.314   0.072  1.00 30.00           N  
ATOM    602  CA  ARG B  41       7.669 -12.323   0.511  1.00 30.00           C  
ATOM    603  C   ARG B  41       7.024 -13.244   1.531  1.00 30.00           C  
ATOM    604  O   ARG B  41       7.300 -14.443   1.562  1.00 30.00           O  
ATOM    605  CB  ARG B  41       8.934 -11.705   1.136  1.00 30.00           C  
ATOM    606  N   ALA B  42       6.151 -12.685   2.359  1.00 30.00           N  
ATOM    607  CA  ALA B  42       5.406 -13.501   3.301  1.00 30.00           C  
ATOM    608  C   ALA B  42       4.555 -14.503   2.534  1.00 30.00           C  
ATOM    609  O   ALA B  42       4.432 -15.648   2.936  1.00 30.00           O  
ATOM    610  CB  ALA B  42       4.491 -12.663   4.213  1.00 30.00           C  
ATOM    611  N   ALA B  43       4.010 -14.074   1.401  1.00 30.00           N  
ATOM    612  CA  ALA B  43       3.070 -14.901   0.656  1.00 30.00           C  
ATOM    613  C   ALA B  43       3.778 -15.961  -0.178  1.00 30.00           C  
ATOM    614  O   ALA B  43       3.325 -17.103  -0.242  1.00 30.00           O  
ATOM    615  CB  ALA B  43       2.195 -14.033  -0.233  1.00 30.00           C  
ATOM    616  N   PHE B  44       4.882 -15.587  -0.819  1.00 30.00           N  
ATOM    617  CA  PHE B  44       5.666 -16.552  -1.581  1.00 30.00           C  
ATOM    618  C   PHE B  44       6.193 -17.644  -0.667  1.00 30.00           C  
ATOM    619  O   PHE B  44       6.066 -18.834  -0.963  1.00 30.00           O  
ATOM    620  CB  PHE B  44       6.844 -15.889  -2.295  1.00 30.00           C  
ATOM    621  N   LEU B  45       6.781 -17.230   0.450  1.00 30.00           N  
ATOM    622  CA  LEU B  45       7.444 -18.160   1.348  1.00 30.00           C  
ATOM    623  C   LEU B  45       6.466 -18.965   2.201  1.00 30.00           C  
ATOM    624  O   LEU B  45       6.744 -20.112   2.523  1.00 30.00           O  
ATOM    625  CB  LEU B  45       8.424 -17.409   2.256  1.00 30.00           C  
ATOM    626  N   GLU B  46       5.301 -18.391   2.541  1.00 30.00           N  
ATOM    627  CA  GLU B  46       4.289 -19.111   3.315  1.00 30.00           C  
ATOM    628  C   GLU B  46       3.633 -20.205   2.488  1.00 30.00           C  
ATOM    629  O   GLU B  46       3.338 -21.281   2.998  1.00 30.00           O  
ATOM    630  CB  GLU B  46       3.217 -18.149   3.820  1.00 30.00           C  
ATOM    631  N   LYS B  47       3.425 -19.910   1.186  1.00 30.00           N  
ATOM    632  CA  LYS B  47       2.880 -20.896   0.262  1.00 30.00           C  
ATOM    633  C   LYS B  47       3.862 -22.029   0.038  1.00 30.00           C  
ATOM    634  O   LYS B  47       3.470 -23.192  -0.074  1.00 30.00           O  
ATOM    635  CB  LYS B  47       2.528 -20.233  -1.062  1.00 30.00           C  
ATOM    636  N   GLU B  48       5.165 -21.707  -0.033  1.00 30.00           N  
ATOM    637  CA  GLU B  48       6.186 -22.725  -0.220  1.00 30.00           C  
ATOM    638  C   GLU B  48       6.302 -23.602   1.026  1.00 30.00           C  
ATOM    639  O   GLU B  48       6.569 -24.799   0.932  1.00 30.00           O  
ATOM    640  CB  GLU B  48       7.531 -22.082  -0.561  1.00 30.00           C  
ATOM    641  N   ASN B  49       6.066 -23.017   2.223  1.00 30.00           N  
ATOM    642  CA  ASN B  49       6.070 -23.773   3.475  1.00 30.00           C  
ATOM    643  C   ASN B  49       4.930 -24.786   3.512  1.00 30.00           C  
ATOM    644  O   ASN B  49       5.130 -25.945   3.885  1.00 30.00           O  
ATOM    645  CB  ASN B  49       6.009 -22.833   4.698  1.00 30.00           C  
ATOM    646  N   THR B  50       3.675 -24.316   3.091  1.00 30.00           N  
ATOM    647  CA  THR B  50       2.514 -25.203   3.040  1.00 30.00           C  
ATOM    648  C   THR B  50       2.710 -26.361   2.060  1.00 30.00           C  
ATOM    649  O   THR B  50       2.313 -27.494   2.340  1.00 30.00           O  
ATOM    650  CB  THR B  50       1.231 -24.420   2.725  1.00 30.00           C  
ATOM    651  N   ALA B  51       3.349 -26.086   0.929  1.00 30.00           N  
ATOM    652  CA  ALA B  51       3.606 -27.126  -0.060  1.00 30.00           C  
ATOM    653  C   ALA B  51       4.587 -28.166   0.504  1.00 30.00           C  
ATOM    654  O   ALA B  51       4.373 -29.385   0.400  1.00 30.00           O  
ATOM    655  CB  ALA B  51       4.171 -26.513  -1.348  1.00 30.00           C  
ATOM    656  N   LEU B  52       5.663 -27.679   1.117  1.00 30.00           N  
ATOM    657  CA  LEU B  52       6.672 -28.556   1.726  1.00 30.00           C  
ATOM    658  C   LEU B  52       6.102 -29.386   2.853  1.00 30.00           C  
ATOM    659  O   LEU B  52       6.393 -30.575   2.951  1.00 30.00           O  
ATOM    660  CB  LEU B  52       7.860 -27.734   2.241  1.00 30.00           C  
ATOM    661  N   ARG B  53       5.288 -28.780   3.708  1.00 30.00           N  
ATOM    662  CA  ARG B  53       4.635 -29.543   4.770  1.00 30.00           C  
ATOM    663  C   ARG B  53       3.766 -30.652   4.179  1.00 30.00           C  
ATOM    664  O   ARG B  53       3.812 -31.802   4.641  1.00 30.00           O  
ATOM    665  CB  ARG B  53       3.804 -28.614   5.657  1.00 30.00           C  
ATOM    666  N   THR B  54       3.002 -30.318   3.146  1.00 30.00           N  
ATOM    667  CA  THR B  54       2.209 -31.343   2.450  1.00 30.00           C  
ATOM    668  C   THR B  54       3.069 -32.478   1.875  1.00 30.00           C  
ATOM    669  O   THR B  54       2.726 -33.672   2.000  1.00 30.00           O  
ATOM    670  CB  THR B  54       1.354 -30.701   1.345  1.00 30.00           C  
ATOM    671  N   GLU B  55       4.170 -32.124   1.218  1.00 30.00           N  
ATOM    672  CA  GLU B  55       5.042 -33.132   0.613  1.00 30.00           C  
ATOM    673  C   GLU B  55       5.613 -34.017   1.705  1.00 30.00           C  
ATOM    674  O   GLU B  55       5.709 -35.237   1.566  1.00 30.00           O  
ATOM    675  CB  GLU B  55       6.226 -32.468  -0.103  1.00 30.00           C  
ATOM    676  N   VAL B  56       6.002 -33.387   2.804  1.00 30.00           N  
ATOM    677  CA  VAL B  56       6.617 -34.134   3.912  1.00 30.00           C  
ATOM    678  C   VAL B  56       5.613 -35.056   4.588  1.00 30.00           C  
ATOM    679  O   VAL B  56       5.929 -36.203   4.898  1.00 30.00           O  
ATOM    680  CB  VAL B  56       7.256 -33.162   4.926  1.00 30.00           C  
ATOM    681  N   ALA B  57       4.385 -34.567   4.794  1.00 30.00           N  
ATOM    682  CA  ALA B  57       3.329 -35.421   5.335  1.00 30.00           C  
ATOM    683  C   ALA B  57       3.036 -36.603   4.414  1.00 30.00           C  
ATOM    684  O   ALA B  57       2.853 -37.722   4.893  1.00 30.00           O  
ATOM    685  CB  ALA B  57       2.046 -34.625   5.598  1.00 30.00           C  
ATOM    686  N   GLU B  58       2.987 -36.370   3.108  1.00 30.00           N  
ATOM    687  CA  GLU B  58       2.795 -37.465   2.144  1.00 30.00           C  
ATOM    688  C   GLU B  58       3.939 -38.496   2.214  1.00 30.00           C  
ATOM    689  O   GLU B  58       3.716 -39.721   2.145  1.00 30.00           O  
ATOM    690  CB  GLU B  58       2.680 -36.910   0.738  1.00 30.00           C  
ATOM    691  N   LEU B  59       5.141 -38.012   2.375  1.00 30.00           N  
ATOM    692  CA  LEU B  59       6.287 -38.918   2.487  1.00 30.00           C  
ATOM    693  C   LEU B  59       6.216 -39.764   3.753  1.00 30.00           C  
ATOM    694  O   LEU B  59       6.595 -40.936   3.747  1.00 30.00           O  
ATOM    695  CB  LEU B  59       7.603 -38.137   2.490  1.00 30.00           C  
ATOM    696  N   ARG B  60       5.701 -39.189   4.844  1.00 30.00           N  
ATOM    697  CA  ARG B  60       5.607 -39.915   6.106  1.00 30.00           C  
ATOM    698  C   ARG B  60       4.593 -41.046   5.996  1.00 30.00           C  
ATOM    699  O   ARG B  60       4.795 -42.119   6.559  1.00 30.00           O  
ATOM    700  CB  ARG B  60       5.226 -38.971   7.246  1.00 30.00           C  
ATOM    701  N   LYS B  61       3.472 -40.823   5.258  1.00 30.00           N  
ATOM    702  CA  LYS B  61       2.473 -41.856   5.003  1.00 30.00           C  
ATOM    703  C   LYS B  61       3.069 -42.971   4.151  1.00 30.00           C  
ATOM    704  O   LYS B  61       2.772 -44.148   4.352  1.00 30.00           O  
ATOM    705  CB  LYS B  61       1.260 -41.256   4.313  1.00 30.00           C  
ATOM    706  N   GLU B  62       3.909 -42.588   3.194  1.00 30.00           N  
ATOM    707  CA  GLU B  62       4.549 -43.541   2.296  1.00 30.00           C  
ATOM    708  C   GLU B  62       5.574 -44.380   3.053  1.00 30.00           C  
ATOM    709  O   GLU B  62       5.708 -45.579   2.813  1.00 30.00           O  
ATOM    710  CB  GLU B  62       5.223 -42.802   1.139  1.00 30.00           C  
ATOM    711  N   VAL B  63       6.285 -43.739   3.974  1.00 30.00           N  
ATOM    712  CA  VAL B  63       7.266 -44.425   4.800  1.00 30.00           C  
ATOM    713  C   VAL B  63       6.557 -45.458   5.663  1.00 30.00           C  
ATOM    714  O   VAL B  63       7.044 -46.571   5.834  1.00 30.00           O  
ATOM    715  CB  VAL B  63       8.044 -43.438   5.696  1.00 30.00           C  
ATOM    716  N   GLY B  64       5.394 -45.092   6.189  1.00 30.00           N  
ATOM    717  CA  GLY B  64       4.615 -46.006   7.015  1.00 30.00           C  
ATOM    718  C   GLY B  64       4.154 -47.207   6.196  1.00 30.00           C  
ATOM    719  O   GLY B  64       4.205 -48.344   6.662  1.00 30.00           O  
ATOM    720  CB  GLY B  64       3.403 -45.289   7.612  1.00 30.00           C  
ATOM    721  N   ARG B  65       3.698 -46.944   4.976  1.00 30.00           N  
ATOM    722  CA  ARG B  65       3.233 -47.993   4.079  1.00 30.00           C  
ATOM    723  C   ARG B  65       4.360 -48.970   3.762  1.00 30.00           C  
ATOM    724  O   ARG B  65       4.156 -50.187   3.728  1.00 30.00           O  
ATOM    725  CB  ARG B  65       2.704 -47.371   2.783  1.00 30.00           C  
ATOM    726  N   CYS B  66       5.541 -48.426   3.555  1.00 30.00           N  
ATOM    727  CA  CYS B  66       6.691 -49.243   3.193  1.00 30.00           C  
ATOM    728  C   CYS B  66       7.194 -50.047   4.387  1.00 30.00           C  
ATOM    729  O   CYS B  66       7.571 -51.207   4.243  1.00 30.00           O  
ATOM    730  CB  CYS B  66       7.814 -48.369   2.638  1.00 30.00           C  
ATOM    731  N   ARG B  67       7.180 -49.442   5.572  1.00 30.00           N  
ATOM    732  CA  ARG B  67       7.579 -50.140   6.785  1.00 30.00           C  
ATOM    733  C   ARG B  67       6.675 -51.339   7.024  1.00 30.00           C  
ATOM    734  O   ARG B  67       7.148 -52.410   7.389  1.00 30.00           O  
ATOM    735  CB  ARG B  67       7.515 -49.210   7.986  1.00 30.00           C  
ATOM    736  N   ASN B  68       5.363 -51.160   6.846  1.00 30.00           N  
ATOM    737  CA  ASN B  68       4.400 -52.242   7.031  1.00 30.00           C  
ATOM    738  C   ASN B  68       4.639 -53.363   6.029  1.00 30.00           C  
ATOM    739  O   ASN B  68       4.483 -54.539   6.352  1.00 30.00           O  
ATOM    740  CB  ASN B  68       2.972 -51.721   6.903  1.00 30.00           C  
ATOM    741  N   ILE B  69       4.987 -52.993   4.834  1.00 30.00           N  
ATOM    742  CA  ILE B  69       5.237 -53.970   3.783  1.00 30.00           C  
ATOM    743  C   ILE B  69       6.505 -54.762   4.076  1.00 30.00           C  
ATOM    744  O   ILE B  69       6.552 -55.969   3.859  1.00 30.00           O  
ATOM    745  CB  ILE B  69       5.351 -53.279   2.427  1.00 30.00           C  
ATOM    746  N   VAL B  70       7.495 -54.066   4.587  1.00 30.00           N  
ATOM    747  CA  VAL B  70       8.752 -54.708   4.942  1.00 30.00           C  
ATOM    748  C   VAL B  70       8.506 -55.721   6.051  1.00 30.00           C  
ATOM    749  O   VAL B  70       9.064 -56.814   6.034  1.00 30.00           O  
ATOM    750  CB  VAL B  70       9.806 -53.680   5.403  1.00 30.00           C  
ATOM    751  N   SER B  71       7.640 -55.367   7.006  1.00 30.00           N  
ATOM    752  CA  SER B  71       7.314 -56.273   8.099  1.00 30.00           C  
ATOM    753  C   SER B  71       6.597 -57.510   7.570  1.00 30.00           C  
ATOM    754  O   SER B  71       6.881 -58.630   7.988  1.00 30.00           O  
ATOM    755  CB  SER B  71       6.438 -55.573   9.140  1.00 30.00           C  
ATOM    756  N   LYS B  72       5.642 -57.305   6.648  1.00 30.00           N  
ATOM    757  CA  LYS B  72       4.879 -58.390   6.045  1.00 30.00           C  
ATOM    758  C   LYS B  72       5.800 -59.340   5.285  1.00 30.00           C  
ATOM    759  O   LYS B  72       5.647 -60.562   5.352  1.00 30.00           O  
ATOM    760  CB  LYS B  72       3.825 -57.815   5.093  1.00 30.00           C  
ATOM    761  N   TYR B  73       6.760 -58.770   4.567  1.00 30.00           N  
ATOM    762  CA  TYR B  73       7.685 -59.554   3.760  1.00 30.00           C  
ATOM    763  C   TYR B  73       8.683 -60.305   4.635  1.00 30.00           C  
ATOM    764  O   TYR B  73       9.008 -61.458   4.361  1.00 30.00           O  
ATOM    765  CB  TYR B  73       8.421 -58.655   2.767  1.00 30.00           C  
ATOM    766  N   GLU B  74       9.170 -59.650   5.683  1.00 30.00           N  
ATOM    767  CA  GLU B  74      10.049 -60.307   6.641  1.00 30.00           C  
ATOM    768  C   GLU B  74       9.367 -61.541   7.214  1.00 30.00           C  
ATOM    769  O   GLU B  74       9.983 -62.598   7.323  1.00 30.00           O  
ATOM    770  CB  GLU B  74      10.409 -59.364   7.783  1.00 30.00           C  
ATOM    771  N   THR B  75       8.097 -61.402   7.586  1.00 30.00           N  
ATOM    772  CA  THR B  75       7.347 -62.518   8.158  1.00 30.00           C  
ATOM    773  C   THR B  75       7.196 -63.657   7.161  1.00 30.00           C  
ATOM    774  O   THR B  75       7.227 -64.827   7.539  1.00 30.00           O  
ATOM    775  CB  THR B  75       5.967 -62.064   8.640  1.00 30.00           C  
ATOM    776  N   ARG B  76       7.029 -63.318   5.888  1.00 30.00           N  
ATOM    777  CA  ARG B  76       6.880 -64.340   4.862  1.00 30.00           C  
ATOM    778  C   ARG B  76       8.189 -65.089   4.645  1.00 30.00           C  
ATOM    779  O   ARG B  76       8.191 -66.308   4.506  1.00 30.00           O  
ATOM    780  CB  ARG B  76       6.406 -63.732   3.548  1.00 30.00           C  
ATOM    781  N   TYR B  77       9.299 -64.356   4.620  1.00 30.00           N  
ATOM    782  CA  TYR B  77      10.614 -64.966   4.469  1.00 30.00           C  
ATOM    783  C   TYR B  77      10.894 -65.909   5.634  1.00 30.00           C  
ATOM    784  O   TYR B  77      11.466 -66.981   5.447  1.00 30.00           O  
ATOM    785  CB  TYR B  77      11.731 -63.903   4.396  1.00 30.00           C  
ATOM    786  N   GLY B  78      10.489 -65.505   6.834  1.00 30.00           N  
ATOM    787  CA  GLY B  78      10.664 -66.333   8.021  1.00 30.00           C  
ATOM    788  C   GLY B  78       9.861 -67.616   7.879  1.00 30.00           C  
ATOM    789  O   GLY B  78      10.345 -68.700   8.198  1.00 30.00           O  
ATOM    790  CB  GLY B  78      10.212 -65.595   9.294  1.00 30.00           C  
ATOM    791  N   PRO B  79       8.633 -67.482   7.393  1.00 30.00           N  
ATOM    792  CA  PRO B  79       7.734 -68.618   7.219  1.00 30.00           C  
ATOM    793  C   PRO B  79       8.284 -69.626   6.214  1.00 30.00           C  
ATOM    794  O   PRO B  79       8.297 -70.831   6.472  1.00 30.00           O  
ATOM    795  CB  PRO B  79       6.357 -68.123   6.769  1.00 30.00           C  
ATOM    796  N   LEU B  80       8.741 -69.130   5.070  1.00 30.00           N  
ATOM    797  CA  LEU B  80       9.253 -69.992   4.012  1.00 30.00           C  
ATOM    798  C   LEU B  80      10.559 -70.661   4.435  1.00 30.00           C  
ATOM    799  O   LEU B  80      10.808 -71.819   4.100  1.00 30.00           O  
ATOM    800  CB  LEU B  80       9.458 -69.192   2.724  1.00 30.00           C  
TER     801      LEU B  80                                                       
END
